# Supplementary material for: A robust machine learning framework for predicting contact angle in nano-assisted chemical EOR
Source: Sci Rep. 2026 May 8;16:14676. doi: 10.1038/s41598-026-48016-1 (PMC13156270; doi:10.1038/s41598-026-48016-1)
Supplement: Supplementary file 3 — Supplementary Information 3. [file 41598_2026_48016_MOESM3_ESM.xlsx]

## Sheet: Training
Reference	Sample State	Rock Type	Pore Volume	Porosity (%)	Permeability (mD)	Salinity (ppm)	NPs	NPs Size (nm)	NPs Conc. (wt%)	Chemical Additive	Additive Conc. (wt%)	Viscosity (cP)	Oil Viscosity (cP)	Oil SG	API	Mineral Type	Temp.	Contact Angle (Degree)
Mousavi et al. (2013)	1	1	49.34	28.4	1.5 - 2	0	0	0	0	0	0	-	38	0.67	70.6	4	80 °C	147
Mousavi et al. (2013)	2	1	49.34	28.4	1.5 - 2	0	1	77	2	5	20	-	38	0.67	70.6	4	80 °C	61
Giraldo et al. (2013)	5	2	1.37	20	2.19	0	0	0	0	3	1	-	64	0.94	19.1	2	Ambient	142
Giraldo et al. (2013)	2	2	1.37	20	2.19	0	2	35	0.01	3	1	-	64	0.94	19.1	2	Ambient	104
Hendraningrat et al., (2013a)	1	2	6.8	14.7	9	30000	0	0	0	0	0	1	5.1	0.826	32.5	2	Ambient	54
Hendraningrat et al., (2013a)	3	2	6.4	13.9	9	30000	1	7	0.02	0	0	1.01	5.1	0.826	32.5	2	Ambient	37.7
Hendraningrat et al., (2013a)	3	2	6.9	14.9	14	30000	1	7	0.03	0	0	1.01	5.1	0.826	32.5	2	Ambient	35.6
Hendraningrat et al., (2013a)	3	2	7.1	15.1	8	30000	1	7	0.04	0	0	1.01	5.1	0.826	32.5	2	Ambient	34.7
Hendraningrat et al., (2013a)	3	2	6.1	13.5	20	30000	1	7	0.05	0	0	1.01	5.1	0.826	32.5	2	Ambient	31
Hendraningrat et al., (2013a)	3	2	7	15.1	8	30000	1	7	0.06	0	0	1.01	5.1	0.826	32.5	2	Ambient	29.3
Hendraningrat et al., (2013a)	3	2	6.6	14.2	7	30000	1	7	0.07	0	0	1.01	5.1	0.826	32.5	2	Ambient	27.6
Hendraningrat et al., (2013a)	3	2	6.4	14.1	5	30000	1	7	0.08	0	0	1.02	5.1	0.826	32.5	2	Ambient	26.4
Hendraningrat et al., (2013a)	3	2	7	15	7	30000	1	7	0.09	0	0	1.02	5.1	0.826	32.5	2	Ambient	25.3
Hendraningrat et al., (2013a)	3	2	7.2	15.2	7	30000	1	7	0.1	0	0	1.02	5.1	0.826	32.5	2	Ambient	22
Hendraningrat et al., (2013c)	3	2	7.56	16.4	97	30000	1	40	0.05	0	0	1.01	5.1	0.826	32.5	2	Ambient	38.82
Hendraningrat et al., (2013c)	3	2	7.39	16	192	30000	1	16	0.05	0	0	1.01	5.1	0.826	32.5	2	Ambient	31.18
Hendraningrat et al., (2013c)	3	2	7.73	16.7	167	30000	1	7	0.05	0	0	1.01	5.1	0.826	32.5	2	Ambient	31
Ehtesabi et al. (2014)	1	2	8.4	23.7	84	5000	0	0	0	0	0	1.001	41.21	0.92	21.8	2	Ambient	125
Ehtesabi et al. (2014)	4	2	8.4	23.7	84	5000	3	63	0.01	0	0	1.24	41.21	0.92	21.8	2	Ambient	90
Hendraningrat and Torsæter (2014a)	1	2	7.64	16.45	332	30000	0	0	0	0	0	1.001	5.1	0.826	32.5	2	Ambient	53.68
Hendraningrat and Torsæter (2014a)	5	2	7.01	15.22	312	30000	0	0	0	7	0.1	1.02	5.1	0.826	32.5	2	Ambient	56.09
Hendraningrat and Torsæter (2014a)	3	2	6.79	14.71	330	30000	2	29	0.05	7	0.1	1.03	5.1	0.826	32.5	2	Ambient	28.6
Hendraningrat and Torsæter (2014a)	3	2	6.93	14.96	118	30000	3	40	0.05	7	0.1	1.08	5.1	0.826	32.5	2	Ambient	21.64
Hendraningrat and Torsæter (2014a)	3	2	6.94	14.99	119	30000	1	17	0.05	0	0	1.02	5.1	0.826	32.5	2	Ambient	38.82
Hendraningrat and Torsæter (2014b)	1	2	22	15	100	30000	0	0	0	0	0	1.001	5.1	0.826	32.5	2	Ambient	39
Hendraningrat and Torsæter (2014b)	2	2	29	19	300	30000	1	21	0.05	0	0	1.019	5.1	0.826	32.5	2	Ambient	26
Joonaki and Ghanaatian (2014)	1	2	13.6899	17.68	106.97	25000	0	0	0	0	0	1.002	40.38	0.88	29.56	2	Ambient	132.5
Joonaki and Ghanaatian (2014)	3	2	13.643	17.45	110.4	25000	2	40	0.01	5	-	1.01	40.38	0.88	29.56	2	Ambient	120
Joonaki and Ghanaatian (2014)	3	2	14.1668	18.12	109.32	25000	2	40	0.1	5	-	1.01	40.38	0.88	29.56	2	Ambient	105
Joonaki and Ghanaatian (2014)	3	2	13.5335	17.34	108.21	25000	2	40	0.15	5	-	1.01	40.38	0.88	29.56	2	Ambient	95
Joonaki and Ghanaatian (2014)	3	2	13.3365	17.2	111.53	25000	2	40	0.2	5	-	1.02	40.38	0.88	29.56	2	Ambient	92
Joonaki and Ghanaatian (2014)	3	2	14.1903	18.15	107.34	25000	2	40	0.3	5	-	1.03	40.38	0.88	29.56	2	Ambient	90
Joonaki and Ghanaatian (2014)	3	2	13.6662	17.51	112.11	25000	4	28	0.01	5	-	1.019	40.38	0.88	29.56	2	Ambient	117
Joonaki and Ghanaatian (2014)	3	2	13.4295	17.26	107.94	25000	4	28	0.1	5	-	1.02	40.38	0.88	29.56	2	Ambient	109
Joonaki and Ghanaatian (2014)	3	2	13.9557	17.85	110.87	25000	4	28	0.15	5	-	1.03	40.38	0.88	29.56	2	Ambient	103
Joonaki and Ghanaatian (2014)	3	2	13.6899	17.68	106.97	25000	4	28	0.2	5	-	1.03	40.38	0.88	29.56	2	Ambient	100
Joonaki and Ghanaatian (2014)	3	2	13.643	17.45	110.4	25000	4	28	0.3	5	-	1.035	40.38	0.88	29.56	2	Ambient	98
Joonaki and Ghanaatian (2014)	3	2	14.1668	18.12	109.32	25000	1	20	0.01	5	-	1.01	40.38	0.88	29.56	2	Ambient	111
Joonaki and Ghanaatian (2014)	3	2	13.5335	17.34	108.21	25000	1	20	0.1	5	-	1.01	40.38	0.88	29.56	2	Ambient	99.7
Joonaki and Ghanaatian (2014)	3	2	13.3365	17.2	111.53	25000	1	20	0.15	5	-	1.02	40.38	0.88	29.56	2	Ambient	90.7
Joonaki and Ghanaatian (2014)	3	2	14.1903	18.15	107.34	25000	1	20	0.2	5	-	1.02	40.38	0.88	29.56	2	Ambient	88
Joonaki and Ghanaatian (2014)	3	2	13.6662	17.51	112.11	25000	1	20	0.3	5	-	1.02	40.38	0.88	29.56	2	Ambient	82
Bayat et al. (2014)	1	1	6.57	41.8	2050	3000	0	0	0	0	0	0.94	21.8	0.87	31.97	1	26 °C	90
Bayat et al. (2014)	4	1	6.57	41.8	2050	3000	2	40	0.005	0	0	1.44	21.8	0.87	31.97	1	26 °C	71
Bayat et al. (2014)	1	1	6.67	42.4	2300	3000	0	0	0	0	0	0.94	21.8	0.87	31.97	1	40 °C	87
Bayat et al. (2014)	4	1	6.67	42.4	2300	3000	2	40	0.005	0	0	1.44	21.8	0.87	31.97	1	40 °C	66
Bayat et al. (2014)	1	1	6.77	43.1	2190	3000	0	0	0	0	0	0.94	21.8	0.87	31.97	1	50 °C	83
Bayat et al. (2014)	4	1	6.77	43.1	2190	3000	2	40	0.005	0	0	1.44	21.8	0.87	31.97	1	50 °C	65
Bayat et al. (2014)	1	1	6.71	42.7	2080	3000	0	0	0	0	0	0.94	21.8	0.87	31.97	1	60 °C	82
Bayat et al. (2014)	4	1	6.71	42.7	2080	3000	2	40	0.005	0	0	1.44	21.8	0.87	31.97	1	60 °C	61
Bayat et al. (2014)	1	1	6.81	43.3	2030	3000	0	0	0	0	0	0.94	21.8	0.87	31.97	1	26 °C	90
Bayat et al. (2014)	4	1	6.81	43.3	2030	3000	3	15	0.005	0	0	1.65	21.8	0.87	31.97	1	26 °C	57
Bayat et al. (2014)	1	1	6.77	43.1	2250	3000	0	0	0	0	0	0.94	21.8	0.87	31.97	1	40 °C	87
Bayat et al. (2014)	4	1	6.77	43.1	2250	3000	3	15	0.005	0	0	1.65	21.8	0.87	31.97	1	40 °C	52
Bayat et al. (2014)	1	1	6.73	42.8	2120	3000	0	0	0	0	0	0.94	21.8	0.87	31.97	1	50 °C	83
Bayat et al. (2014)	4	1	6.73	42.8	2120	3000	3	15	0.005	0	0	1.65	21.8	0.87	31.97	1	50 °C	49
Bayat et al. (2014)	1	1	6.65	42.3	2360	3000	0	0	0	0	0	0.94	21.8	0.87	31.97	1	60 °C	82
Bayat et al. (2014)	4	1	6.65	42.3	2360	3000	3	15	0.005	0	0	1.65	21.8	0.87	31.97	1	60 °C	46
Bayat et al. (2014)	1	1	6.46	41.1	2400	3000	0	0	0	0	0	0.94	21.8	0.87	31.97	1	26 °C	90
Bayat et al. (2014)	4	1	6.46	41.1	2400	3000	1	20	0.005	0	0	1.28	21.8	0.87	31.97	1	26 °C	26
Bayat et al. (2014)	1	1	6.62	42.1	2350	3000	0	0	0	0	0	0.94	21.8	0.87	31.97	1	40 °C	87
Bayat et al. (2014)	4	1	6.62	42.1	2350	3000	1	20	0.005	0	0	1.28	21.8	0.87	31.97	1	40 °C	25
Bayat et al. (2014)	1	1	6.79	43.2	2200	3000	0	0	0	0	0	0.94	21.8	0.87	31.97	1	50 °C	83
Bayat et al. (2014)	4	1	6.79	43.2	2200	3000	1	20	0.005	0	0	1.28	21.8	0.87	31.97	1	50 °C	21
Bayat et al. (2014)	1	1	6.71	42.7	2340	3000	0	0	0	0	0	0.94	21.8	0.87	31.97	1	60 °C	82
Bayat et al. (2014)	4	1	6.71	42.7	2340	3000	1	20	0.005	0	0	1.28	21.8	0.87	31.97	1	60 °C	18
Mohammadi et al. (2014)	1	1	10.32	17.3	0.807	180000	0	0	0	0	0	-	16	0.87	31.1	1	Ambient	119
Mohammadi et al. (2014)	3	1	10.32	17.3	0.807	180000	2	15	0.1	0	0	-	16	0.87	31.1	1	Ambient	54
Mohammadi et al. (2014)	1	1	10.32	17.3	0.807	180000	0	0	0	0	0	-	16	0.87	31.1	1	Ambient	119
Mohammadi et al. (2014)	3	1	10.32	17.3	0.807	180000	2	15	0.3	0	0	-	16	0.87	31.1	1	Ambient	50
Mohammadi et al. (2014)	1	1	10.32	17.3	0.807	180000	0	0	0	0	0	-	16	0.87	31.1	1	Ambient	119
Mohammadi et al. (2014)	3	1	10.32	17.3	0.807	180000	2	15	0.5	0	0	-	16	0.87	31.1	1	Ambient	38
Mohammadi et al. (2014)	1	1	10.32	17.3	0.807	180000	0	0	0	0	0	-	16	0.87	31.1	1	Ambient	119
Mohammadi et al. (2014)	3	1	10.32	17.3	0.807	180000	2	15	0.7	0	0	-	16	0.87	31.1	1	Ambient	70
Mohammadi et al. (2014)	1	1	10.32	17.3	0.807	180000	0	0	0	0	0	-	16	0.87	31.1	1	Ambient	119
Mohammadi et al. (2014)	3	1	10.32	17.3	0.807	180000	2	15	1	0	0	-	16	0.87	31.1	1	Ambient	74
Mohammadi et al. (2014)	1	1	10.32	17.3	0.807	180000	0	0	0	0	0	-	16	0.87	31.1	1	Ambient	119
Mohammadi et al. (2014)	3	1	10.32	17.3	0.807	180000	2	15	1.5	0	0	-	16	0.87	31.1	1	Ambient	75
Hendraningrat and Torsæter (2015)	1	2	6.8	15	180	30000	0	0	0	0	0	1.001	5.1	0.826	32.5	2	Ambient	53.68
Hendraningrat and Torsæter (2015)	1	2	7.26	16	230	30000	0	0	0	7	1	1.003	5.1	0.826	32.5	2	Ambient	56.09
Hendraningrat and Torsæter (2015)	3	2	6.8	15	180	30000	1	53	0.05	0	0	1.02	5.1	0.826	32.5	2	Ambient	38.82
Hendraningrat and Torsæter (2015)	3	2	7.26	16	230	30000	2	98	0.05	7	1	1.03	5.1	0.826	32.5	2	Ambient	28.6
Hendraningrat and Torsæter (2015)	3	2	7.71	17	350	30000	3	106	0.05	7	1	1.08	5.1	0.826	32.5	2	Ambient	21.64
Azarshin et al. (2017)	1	3	9.64	17	185	0	0	0	0	0	0	-	18	0.882	29	1	25 °C	135
Azarshin et al. (2017)	2	3	9.64	17	185	0	1	10	0.25	0	0	-	18	0.882	29	2	25 °C	65.4
Azarshin et al. (2017)	2	3	9.64	17	185	0	1	15	0.25	0	0	-	18	0.882	29	2	25 °C	22.16
Azarshin et al. (2017)	2	3	9.64	17	185	0	1	10	0.5	0	0	-	18	0.882	29	2	25 °C	55.02
Azarshin et al. (2017)	2	3	9.64	17	185	0	1	15	0.5	0	0	-	18	0.882	29	2	25 °C	19.43
Azarshin et al. (2017)	2	3	9.64	17	185	0	1	10	0.1	0	0	-	18	0.882	29	2	25 °C	38.59
Azarshin et al. (2017)	2	3	9.64	17	185	0	1	15	0.1	0	0	-	18	0.882	29	2	25 °C	14.55
Lu et al. (2017)	1	2	6.04	12.31	0.95	7500	0	0	0	0	0	-	20.9	0.873	30.6	2	Ambient	129.1
Lu et al. (2017)	4	2	6.04	12.31	0.95	7500	1	19	0.001	0	0	-	20.9	0.873	30.6	2	Ambient	91
Huibers et al. (2017)	3	2	22.4	20	100-200	50000	0	0	0	0	0	-	63	0.9	20.7	2	Ambient	39.7
Huibers et al. (2017)	3	2	22.4	20	100-200	50000	0	0	0	0	0	-	7	0.82	40.8	2	Ambient	40
Huibers et al. (2017)	3	2	22.4	20	100-200	50000	0	0	0	3	0.012	-	63	0.9	20.7	2	Ambient	38.9
Huibers et al. (2017)	3	2	22.4	20	100-200	50000	0	0	0	3	0.012	-	7	0.82	40.8	2	Ambient	81.1
Huibers et al. (2017)	3	2	22.4	20	100-200	50000	1	810	0.001	0	0	-	63	0.9	20.7	2	Ambient	121.7
Huibers et al. (2017)	3	2	22.4	20	100-200	50000	1	810	0.001	0	0	-	7	0.82	40.8	2	Ambient	94.3
Huibers et al. (2017)	3	2	22.4	20	100-200	50000	1	530	0.001	3	0.012	-	63	0.9	20.7	2	Ambient	129
Huibers et al. (2017)	3	2	22.4	20	100-200	50000	1	530	0.001	3	0.012	-	7	0.82	40.8	2	Ambient	99
Huibers et al. (2017)	3	2	22.4	20	100-200	50000	1	810	0.01	0	0	-	63	0.9	20.7	2	Ambient	130
Huibers et al. (2017)	3	2	22.4	20	100-200	50000	1	810	0.01	0	0	-	7	0.82	40.8	2	Ambient	105.4
Huibers et al. (2017)	3	2	22.4	20	100-200	50000	1	810	0.01	3	0.012	-	63	0.9	20.7	2	Ambient	137.8
Huibers et al. (2017)	3	2	22.4	20	100-200	50000	1	810	0.01	3	0.012	-	7	0.82	40.8	2	Ambient	105.6
Huibers et al. (2017)	3	2	31.36	28	400-2000	50000	0	0	0	0	0	-	63	0.9	20.7	2	Ambient	86.2
Huibers et al. (2017)	3	2	31.36	28	400-2000	50000	0	0	0	0	0	-	7	0.82	40.8	2	Ambient	77
Huibers et al. (2017)	3	2	31.36	28	400-2000	50000	0	0	0	3	0.012	-	63	0.9	20.7	2	Ambient	56
Huibers et al. (2017)	3	2	31.36	28	400-2000	50000	0	0	0	3	0.012	-	7	0.82	40.8	2	Ambient	62.3
Huibers et al. (2017)	3	2	31.36	28	400-2000	50000	1	810	0.001	0	0	-	63	0.9	20.7	2	Ambient	133.8
Huibers et al. (2017)	3	2	31.36	28	400-2000	50000	1	810	0.001	0	0	-	7	0.82	40.8	2	Ambient	108.7
Huibers et al. (2017)	3	2	31.36	28	400-2000	50000	1	530	0.001	3	0.012	-	63	0.9	20.7	2	Ambient	129.2
Huibers et al. (2017)	3	2	31.36	28	400-2000	50000	1	530	0.001	3	0.012	-	7	0.82	40.8	2	Ambient	88.2
Huibers et al. (2017)	3	2	31.36	28	400-2000	50000	1	810	0.01	0	0	-	63	0.9	20.7	2	Ambient	128.3
Huibers et al. (2017)	3	2	31.36	28	400-2000	50000	1	810	0.01	0	0	-	7	0.82	40.8	2	Ambient	114.8
Huibers et al. (2017)	3	2	31.36	28	400-2000	50000	1	810	0.01	3	0.012	-	63	0.9	20.7	2	Ambient	123.4
Huibers et al. (2017)	3	2	31.36	28	400-2000	50000	1	810	0.01	3	0.012	-	7	0.82	40.8	2	Ambient	91.7
Li et al. (2018)	1	2	1.79368	14.5	0.602	30000	0	0	0	0	0	1.001	2.02	0.79	48	2	60 °C	142
Li et al. (2018)	3	2	1.7057	13.9	0.614	30000	1	15	0.001	0	0	0.91	2.02	0.79	48	2	60 °C	135
Li et al. (2018)	3	2	1.75118	14.1	0.61	30000	1	15	1	0	0	0.96	2.02	0.79	48	2	60 °C	108
Li et al. (2018)	3	2	1.7057	13.9	0.614	30000	1	10	0.001	0	0	0.93	2.02	0.79	48	2	60 °C	118
Li et al. (2018)	3	2	1.76706	14.4	0.589	30000	1	10	0.005	0	0	0.94	2.02	0.79	48	2	60 °C	103.9
Li et al. (2018)	3	2	1.77768	14.2	0.609	30000	1	10	0.01	0	0	0.91	2.02	0.79	48	2	60 °C	98.5
Li et al. (2018)	3	2	1.68674	13.8	0.594	30000	1	10	0.05	0	0	0.96	2.02	0.79	48	2	60 °C	86
Li et al. (2018)	3	2	1.76175	14.3	0.621	30000	1	10	0.1	0	0	0.93	2.02	0.79	48	2	60 °C	53.8
Li et al. (2018)	3	2	1.73319	13.9	0.608	30000	1	10	0.5	0	0	0.95	2.02	0.79	48	2	60 °C	45.8
Li et al. (2018)	3	2	1.75118	14.1	0.61	30000	1	10	1	0	0	0.97	2.02	0.79	48	2	60 °C	38
Saha et al. (2018)	1	2	0.5	26	927	4445	0	0	0	4	0.5	-	20.1	0.927	21.2	4	30 °C	86.2
Saha et al. (2018)	1	2	0.5	26	927	4445	0	0	0	4	0.5	-	20.1	0.927	21.2	4	70 °C	51.2
Saha et al. (2018)	4	2	0.5	25.8	834	4445	1	15	0.1	4	0.5	-	20.1	0.927	21.2	4	30 °C	72.7
Saha et al. (2018)	4	2	0.5	25.3	772	4445	1	15	0.3	4	0.5	-	20.1	0.927	21.2	4	30 °C	66.5
Saha et al. (2018)	4	2	0.5	26.5	1002	4445	1	15	0.5	4	0.5	-	20.1	0.927	21.2	4	30 °C	50.4
Saha et al. (2018)	4	2	0.5	25.8	834	4445	1	15	0.1	4	0.5	-	20.1	0.927	21.2	4	70 °C	22.8
Saha et al. (2018)	4	2	0.5	25.3	772	4445	1	15	0.3	4	0.5	-	20.1	0.927	21.2	4	70 °C	20.3
Saha et al. (2018)	4	2	0.5	26.5	1002	4445	1	15	0.5	4	0.5	-	20.1	0.927	21.2	4	70 °C	18.84
Zhou et al. (2019)	1	2	3.01	18.56	90.82	150000	0	0	0	0	0	1.08	2.28	0.82	40.5	2	65 °C	43.4
Zhou et al. (2019)	3	2	3.11	18.68	89.27	150000	1	50	0.005	0	0	-	2.28	0.82	40.5	2	65 °C	45.7
Zhou et al. (2019)	3	2	3.11	18.68	89.27	150000	1	50	0.01	0	0	-	2.28	0.82	40.5	2	65 °C	50.5
Zhou et al. (2019)	3	2	3.11	18.68	89.27	150000	1	50	0.015	0	0	-	2.28	0.82	40.5	2	65 °C	57.9
Zhou et al. (2019)	3	2	3.11	18.68	89.27	150000	1	50	0.02	0	0	-	2.28	0.82	40.5	2	65 °C	68.4
Zhou et al. (2019)	3	2	3.11	18.68	89.27	150000	1	50	0.025	0	0	-	2.28	0.82	40.5	2	65 °C	83.6
Zhou et al. (2019)	3	2	3.11	18.68	89.27	150000	1	50	0.03	0	0	-	2.28	0.82	40.5	2	65 °C	93
Zhou et al. (2019)	3	2	3.11	18.68	89.27	150000	1	50	0.035	0	0	-	2.28	0.82	40.5	2	65 °C	98.4
Zhou et al. (2019)	3	2	3.11	18.68	89.27	150000	1	50	0.04	0	0	-	2.28	0.82	40.5	2	65 °C	100.8
Zhou et al. (2019)	3	2	3.11	18.68	89.27	150000	1	50	0.045	0	0	-	2.28	0.82	40.5	2	65 °C	102.3
Zhou et al. (2019)	3	2	3.11	18.68	89.27	150000	1	50	0.05	0	0	-	2.28	0.82	40.5	2	65 °C	103.2
Zhou et al. (2019)	1	2	2.84	18.01	88.62	150000	0	0	0	3	0.2	-	2.28	0.82	40.5	2	65 °C	100.1
Zhou et al. (2019)	3	2	2.87	18.25	91.39	150000	1	50	0.005	3	0.2	-	2.28	0.82	40.5	2	65 °C	100.8
Zhou et al. (2019)	3	2	2.87	18.25	91.39	150000	1	50	0.01	3	0.2	-	2.28	0.82	40.5	2	65 °C	102
Zhou et al. (2019)	3	2	2.87	18.25	91.39	150000	1	50	0.015	3	0.2	-	2.28	0.82	40.5	2	65 °C	104
Zhou et al. (2019)	3	2	2.87	18.25	91.39	150000	1	50	0.02	3	0.2	-	2.28	0.82	40.5	2	65 °C	108.8
Zhou et al. (2019)	3	2	2.87	18.25	91.39	150000	1	50	0.025	3	0.2	-	2.28	0.82	40.5	2	65 °C	116.3
Zhou et al. (2019)	3	2	2.87	18.25	91.39	150000	1	50	0.03	3	0.2	-	2.28	0.82	40.5	2	65 °C	123.3
Zhou et al. (2019)	3	2	2.87	18.25	91.39	150000	1	50	0.035	3	0.2	-	2.28	0.82	40.5	2	65 °C	128
Zhou et al. (2019)	3	2	2.87	18.25	91.39	150000	1	50	0.04	3	0.2	-	2.28	0.82	40.5	2	65 °C	130.2
Zhou et al. (2019)	3	2	2.87	18.25	91.39	150000	1	50	0.045	3	0.2	-	2.28	0.82	40.5	2	65 °C	131.5
Zhou et al. (2019)	3	2	2.87	18.25	91.39	150000	1	50	0.05	3	0.2	-	2.28	0.82	40.5	2	65 °C	132.2
Aghajanzadeh et al. (2019)	1	1	18.1	20.7	56.5	100000	0	0	0	0	0	-	6.29	0.837	28	1	Ambient	167.05
Aghajanzadeh et al. (2019)	3	1	18.1	20.7	56.5	100000	1	30	0.05	0	0	-	6.29	0.837	28	1	Ambient	117.24
Aghajanzadeh et al. (2019)	3	1	15.04	20.3	51.3	100000	1	30	0.1	0	0	-	6.29	0.837	28	1	Ambient	92.1
Aghajanzadeh et al. (2019)	3	1	15.04	20.3	51.3	100000	1	30	0.15	0	0	-	6.29	0.837	28	1	Ambient	74.5
Aghajanzadeh et al. (2019)	1	4	15.85	22.8	49.5	100000	0	0	0	0	0	-	6.29	0.837	28	4	Ambient	168.34
Aghajanzadeh et al. (2019)	3	4	15.85	22.8	49.5	100000	1	30	0.05	0	0	-	6.29	0.837	28	4	Ambient	110.8
Aghajanzadeh et al. (2019)	3	4	13.96	17.09	3.2	100000	1	30	0.1	0	0	-	6.29	0.837	28	4	Ambient	80.95
Aghajanzadeh et al. (2019)	3	4	13.96	17.09	3.2	100000	1	30	0.15	0	0	-	6.29	0.837	28	4	Ambient	65.75
Keykhosravi and Simjoo (2019)	1	5	12.5	15	57	0	0	0	0	0	0	-	18.5	0.92	18	1	80 °C	141
Keykhosravi and Simjoo (2019)	2	5	11.43	14	50	0	1	19	0.5	0	0	-	18.5	0.92	18	1	80 °C	23
Keykhosravi and Simjoo (2019)	2	5	12.52	16	57	2000	1	27	0.5	0	0	-	18.5	0.92	18	1	80 °C	30
Keykhosravi and Simjoo (2019)	2	5	11.74	15	68	10000	1	41	0.5	0	0	-	18.5	0.92	18	1	80 °C	35
Keykhosravi and Simjoo (2019)	2	5	12.59	15	46	2000	1	83	0.5	0	0	-	18.5	0.92	18	1	80 °C	46
Keykhosravi and Simjoo (2019)	2	5	11.43	14	66	10000	1	138	0.5	0	0	-	18.5	0.92	18	1	80 °C	65
Wang et al. (2019)	1	2	6.38	13	5	30000	0	0	0	0	0	-	18.2	0.87	28.1	2	Ambient	135
Wang et al. (2019)	1	2	6.38	13	5	30000	0	0	0	4	0.004	-	18.2	0.87	28.1	2	Ambient	85
Wang et al. (2019)	3	2	6.38	13	5	30000	1	15	0.01	4	0.004	-	18.2	0.87	28.1	2	Ambient	55
Wang et al. (2019)	3	2	6.38	13	5	30000	1	15	0.05	4	0.004	-	18.2	0.87	28.1	2	Ambient	38
Wang et al. (2019)	3	2	6.38	13	5	30000	1	15	0.1	4	0.004	-	18.2	0.87	28.1	2	Ambient	33
Wang et al. (2019)	3	2	6.38	13	5	30000	1	15	0.5	4	0.004	-	18.2	0.87	28.1	2	Ambient	30
Wang et al. (2019)	3	2	6.38	13	5	30000	1	15	1	4	0.004	-	18.2	0.87	28.1	2	Ambient	28
Olayiwola and Dejam (2020b)	1	2	35.32	15.3	1130	100000	0	0	0	0	0	0.492	2.002	0.83	38.3	2	70 °C	180
Olayiwola and Dejam (2020b)	1	2	37.62	16.1	1070	10000	0	0	0	0	0	0.41	2.002	0.83	38.3	2	70 °C	135
Olayiwola and Dejam (2020b)	3	2	38.73	16.6	2220	100000	1	15	0.05	0	0	0.404	2.002	0.83	38.3	2	70 °C	65
Olayiwola and Dejam (2020b)	4	2	37.15	15.9	1220	10000	1	15	0.05	0	0	0.413	2.002	0.83	38.3	2	70 °C	124
Olayiwola and Dejam (2020b)	5	2	38.73	16.6	2220	0	0	0	0	1	0.1	0.353	2.002	0.83	38.3	2	70 °C	80
Olayiwola and Dejam (2020b)	2	2	37.15	15.9	1220	0	1	15	0.05	1	0.1	0.414	2.002	0.83	38.3	2	70 °C	53
Olayiwola and Dejam (2021)	1	5	29.701	12.82	1.231	100000	0	0	0	0	0	0.492	2.002	0.83	38.3	1	70 °C	180
Olayiwola and Dejam (2021)	1	5	34.299	14.69	1.246	10000	0	0	0	0	0	0.41	2.002	0.83	38.3	1	70 °C	150
Olayiwola and Dejam (2021)	3	5	28.956	12.4	0.859	100000	1	15	0.05	0	0	0.404	2.002	0.83	38.3	1	70 °C	121
Olayiwola and Dejam (2021)	4	5	27.384	12	1.417	10000	1	15	0.05	0	0	0.413	2.002	0.83	38.3	1	70 °C	144
Olayiwola and Dejam (2021)	5	5	28.956	12.4	0.859	0	0	0	0	1	0.1	0.353	2.002	0.83	38.3	1	70 °C	77
Olayiwola and Dejam (2021)	2	5	27.384	12	1.417	0	1	15	0.05	1	0.1	0.414	2.002	0.83	38.3	1	70 °C	110
Saha et al. (2018)	1	2	34.16	26	927	4445	0	0	0	0	0	1.001	20.1	0.93	21.2	2	30 °C	86.2
Saha et al. (2018)	5	2	33.9	25.8	834	4445	0	0	0	4	0.5	3256	20.1	0.93	21.2	2	30 °C	51.2
Saha et al. (2018)	4	2	34.8	26.5	1002	4445	1	15	0.1	4	0.5	4473	20.1	0.93	21.2	2	30 °C	22.8
Saha et al. (2018)	4	2	32.98	25.1	746	4445	1	15	0.3	4	0.5	4770	20.1	0.93	21.2	2	30 °C	21.5
Saha et al. (2018)	4	2	33.25	25.3	772	4445	1	15	0.5	4	0.5	4919	20.1	0.93	21.2	2	30 °C	18.84
Nowrouzi et al. (2020)	1	5	18.27	22.91	13.65	105000	0	0	0	0	0	-	18.58	0.87	32.02	4	40 °C	136.73
Nowrouzi et al. (2020)	1	5	18.27	22.91	13.65	105000	0	0	0	0	0	-	18.58	0.87	32.02	4	60 °C	122.59
Nowrouzi et al. (2020)	1	5	18.27	22.91	13.65	105000	0	0	0	0	0	-	18.58	0.87	32.02	4	80 °C	103.47
Nowrouzi et al. (2020)	1	5	18.27	22.91	13.65	10500	0	0	0	0	0	-	18.58	0.87	32.02	4	40 °C	60.23
Nowrouzi et al. (2020)	1	5	18.27	22.91	13.65	10500	0	0	0	0	0	-	18.58	0.87	32.02	4	60 °C	54.56
Nowrouzi et al. (2020)	1	5	18.27	22.91	13.65	10500	0	0	0	0	0	-	18.58	0.87	32.02	4	80 °C	45.14
Nowrouzi et al. (2020)	3	5	15.49	19.42	10.49	105000	2	20	0.05	0	0	-	18.58	0.87	32.02	4	40 °C	55.92
Nowrouzi et al. (2020)	3	5	15.49	19.42	10.49	105000	2	20	0.1	0	0	-	18.58	0.87	32.02	4	40 °C	49.21
Nowrouzi et al. (2020)	3	5	15.49	19.42	10.49	105000	2	20	0.05	0	0	-	18.58	0.87	32.02	4	60 °C	47.57
Nowrouzi et al. (2020)	3	5	15.49	19.42	10.49	105000	2	20	0.1	0	0	-	18.58	0.87	32.02	4	60 °C	45.08
Nowrouzi et al. (2020)	3	5	15.49	19.42	10.49	105000	2	20	0.05	0	0	-	18.58	0.87	32.02	4	80 °C	45.68
Nowrouzi et al. (2020)	3	5	15.49	19.42	10.49	105000	2	20	0.1	0	0	-	18.58	0.87	32.02	4	80 °C	42.93
Nowrouzi et al. (2020)	4	5	15.49	19.42	10.49	10500	2	20	0.05	0	0	-	18.58	0.87	32.02	4	40 °C	44.38
Nowrouzi et al. (2020)	4	5	15.49	19.42	10.49	10500	2	20	0.1	0	0	-	18.58	0.87	32.02	4	40 °C	41.49
Nowrouzi et al. (2020)	4	5	15.49	19.42	10.49	10500	2	20	0.05	0	0	-	18.58	0.87	32.02	4	60 °C	42.5
Nowrouzi et al. (2020)	4	5	15.49	19.42	10.49	10500	2	20	0.1	0	0	-	18.58	0.87	32.02	4	60 °C	36.31
Nowrouzi et al. (2020)	4	5	15.49	19.42	10.49	10500	2	20	0.05	0	0	-	18.58	0.87	32.02	4	80 °C	39.84
Nowrouzi et al. (2020)	4	5	15.49	19.42	10.49	10500	2	20	0.1	0	0	-	18.58	0.87	32.02	4	80 °C	35.77
Nowrouzi et al. (2020)	3	5	17.2	21.57	11.33	105000	3	20	0.05	0	0	-	18.58	0.87	32.02	4	40 °C	42.65
Nowrouzi et al. (2020)	3	5	17.2	21.57	11.33	105000	3	20	0.1	0	0	-	18.58	0.87	32.02	4	40 °C	37.18
Nowrouzi et al. (2020)	3	5	17.2	21.57	11.33	105000	3	20	0.05	0	0	-	18.58	0.87	32.02	4	60 °C	41.79
Nowrouzi et al. (2020)	3	5	17.2	21.57	11.33	105000	3	20	0.1	0	0	-	18.58	0.87	32.02	4	60 °C	37.79
Nowrouzi et al. (2020)	3	5	17.2	21.57	11.33	105000	3	20	0.05	0	0	-	18.58	0.87	32.02	4	80 °C	37.54
Nowrouzi et al. (2020)	3	5	17.2	21.57	11.33	105000	3	20	0.1	0	0	-	18.58	0.87	32.02	4	80 °C	36.09
Nowrouzi et al. (2020)	4	5	17.2	21.57	11.33	10500	3	20	0.05	0	0	-	18.58	0.87	32.02	4	40 °C	34.22
Nowrouzi et al. (2020)	4	5	17.2	21.57	11.33	10500	3	20	0.1	0	0	-	18.58	0.87	32.02	4	40 °C	30.82
Nowrouzi et al. (2020)	4	5	17.2	21.57	11.33	10500	3	20	0.05	0	0	-	18.58	0.87	32.02	4	60 °C	35.23
Nowrouzi et al. (2020)	4	5	17.2	21.57	11.33	10500	3	20	0.1	0	0	-	18.58	0.87	32.02	4	60 °C	27.71
Nowrouzi et al. (2020)	4	5	17.2	21.57	11.33	10500	3	20	0.05	0	0	-	18.58	0.87	32.02	4	80 °C	30.26
Nowrouzi et al. (2020)	4	5	17.2	21.57	11.33	10500	3	20	0.1	0	0	-	18.58	0.87	32.02	4	80 °C	24.51
Nowrouzi et al. (2020)	3	5	18.51	23.21	13.73	105000	9	20	0.05	0	0	-	18.58	0.87	32.02	4	40 °C	63.57
Nowrouzi et al. (2020)	3	5	18.51	23.21	13.73	105000	9	20	0.1	0	0	-	18.58	0.87	32.02	4	40 °C	56.79
Nowrouzi et al. (2020)	3	5	18.51	23.21	13.73	105000	9	20	0.05	0	0	-	18.58	0.87	32.02	4	60 °C	61.97
Nowrouzi et al. (2020)	3	5	18.51	23.21	13.73	105000	9	20	0.1	0	0	-	18.58	0.87	32.02	4	60 °C	57.65
Nowrouzi et al. (2020)	3	5	18.51	23.21	13.73	105000	9	20	0.05	0	0	-	18.58	0.87	32.02	4	80 °C	58.41
Nowrouzi et al. (2020)	3	5	18.51	23.21	13.73	105000	9	20	0.1	0	0	-	18.58	0.87	32.02	4	80 °C	52.49
Nowrouzi et al. (2020)	4	5	18.51	23.21	13.73	10500	9	20	0.05	0	0	-	18.58	0.87	32.02	4	40 °C	49.68
Nowrouzi et al. (2020)	4	5	18.51	23.21	13.73	10500	9	20	0.1	0	0	-	18.58	0.87	32.02	4	40 °C	44.05
Nowrouzi et al. (2020)	4	5	18.51	23.21	13.73	10500	9	20	0.05	0	0	-	18.58	0.87	32.02	4	60 °C	46.85
Nowrouzi et al. (2020)	4	5	18.51	23.21	13.73	10500	9	20	0.1	0	0	-	18.58	0.87	32.02	4	60 °C	42.25
Nowrouzi et al. (2020)	4	5	18.51	23.21	13.73	10500	9	20	0.05	0	0	-	18.58	0.87	32.02	4	80 °C	41.71
Nowrouzi et al. (2020)	4	5	18.51	23.21	13.73	10500	9	20	0.1	0	0	-	18.58	0.87	32.02	4	80 °C	37.78
Moghaddam et al. (2015)	1	5	6.12	12.2	0.3	100000	0	0	0	0	0	0.9	56.9	0.861	32.8	1	70 °C	140.2
Moghaddam et al. (2015)	3	5	6.12	12.2	0.3	100000	6	35	5	3	5	1.01	56.9	0.861	32.8	1	70 °C	59.7
Moghaddam et al. (2015)	3	5	9.79	11.4	0.25	100000	3	35	5	3	5	1.03	56.9	0.861	32.8	1	70 °C	51.2
Moghaddam et al. (2015)	3	5	8.88	13.2	0.24	100000	1	40	5	3	5	0.933	56.9	0.861	32.8	1	70 °C	68.5
Moghaddam et al. (2015)	3	5	11.12	11.4	0.13	100000	9	40	5	3	5	1.09	56.9	0.861	32.8	1	70°C	98.2
Moghaddam et al. (2015)	3	5	8.66	14.2	0.13	100000	2	40	5	1	5	1.05	56.9	0.861	32.8	1	70 °C	103.2
Mohajeri et al. (2015)	1	3	112.75	52.2	250	0	0	0	0	0	0	1.001	130.4	0.91	21.2	3	25 °C	100
Mohajeri et al. (2015)	5	3	112.75	52.2	250	0	0	0	0	1	0.2	1.12	130.4	0.91	21.2	3	25 °C	70
Mohajeri et al. (2015)	5	3	112.75	52.2	250	0	0	0	0	2	0.3	1.09	130.4	0.91	21.2	3	25 °C	63
Mohajeri et al. (2015)	2	3	112.75	52.2	250	0	6	14	0.01	1	0.2	11	130.4	0.91	21.2	3	25 °C	30
Mohajeri et al. (2015)	2	3	112.75	52.2	250	0	6	14	0.01	2	0.3	7.51	130.4	0.91	21.2	3	25 °C	15
Zargar et al. (2020)	1	5	11.18	14.1	7.71	0	0	0	0	0	0	1.001	98.88	0.88	29.5	1	30 °C	116
Zargar et al. (2020)	2	5	11.18	14.1	7.71	0	3	810	0.025	0	0	3.2	98.88	0.88	29.5	1	30 °C	63
Zargar et al. (2020)	2	5	11.18	14.1	7.71	0	3	810	0.05	0	0	4.5	98.88	0.88	29.5	1	30 °C	103
Zargar et al. (2020)	2	5	11.18	14.1	7.71	0	3	810	0.1	0	0	7	98.88	0.88	29.5	1	30 °C	72
Zargar et al. (2020)	1	5	10.25	12.2	6.4	33194	0	0	0	0	0	1.001	98.88	0.88	29.5	1	30 °C	114
Zargar et al. (2020)	3	5	10.25	12.2	6.4	33194	3	810	0.025	0	0	3.2	98.88	0.88	29.5	1	30 °C	117
Zargar et al. (2020)	3	5	10.25	12.2	6.4	33194	3	810	0.05	0	0	4.5	98.88	0.88	29.5	1	30 °C	112
Zargar et al. (2020)	3	5	10.25	12.2	6.4	33194	3	810	0.1	0	0	7	98.88	0.88	29.5	1	30 °C	105
Zargar et al. (2020)	1	5	10.38	12.14	7.1	3319	0	0	0	0	0	1.001	98.88	0.88	29.5	1	30 °C	112
Zargar et al. (2020)	4	5	10.38	12.14	7.1	3319	3	810	0.025	0	0	3.2	98.88	0.88	29.5	1	30 °C	106
Zargar et al. (2020)	4	5	10.38	12.14	7.1	3319	3	810	0.05	0	0	4.5	98.88	0.88	29.5	1	30 °C	95
Zargar et al. (2020)	4	5	10.38	12.14	7.1	3319	3	810	0.1	0	0	7	98.88	0.88	29.5	1	30 °C	71
Zargar et al. (2020)	1	5	10.93	13	8.3	331	0	0	0	0	0	1.001	98.88	0.88	29.5	1	30 °C	118
Zargar et al. (2020)	4	5	10.93	13	8.3	331	3	810	0.025	0	0	3.2	98.88	0.88	29.5	1	30 °C	103
Zargar et al. (2020)	4	5	10.93	13	8.3	331	3	810	0.05	0	0	4.5	98.88	0.88	29.5	1	30 °C	72.5
Zargar et al. (2020)	4	5	10.93	13	8.3	331	3	810	0.1	0	0	7	98.88	0.88	29.5	1	30 °C	54
Zargar et al. (2020)	1	5	11.18	14.1	7.71	0	0	0	0	0	0	1.001	98.88	0.88	29.5	1	50 °C	115
Zargar et al. (2020)	2	5	11.18	14.1	7.71	0	3	810	0.025	0	0	3.2	98.88	0.88	29.5	1	50 °C	60
Zargar et al. (2020)	2	5	11.18	14.1	7.71	0	3	810	0.05	0	0	4.5	98.88	0.88	29.5	1	50 °C	100
Zargar et al. (2020)	2	5	11.18	14.1	7.71	0	3	810	0.1	0	0	7	98.88	0.88	29.5	1	50 °C	69.5
Zargar et al. (2020)	1	5	10.25	12.2	6.4	33194	0	0	0	0	0	1.001	98.88	0.88	29.5	1	50 °C	113
Zargar et al. (2020)	3	5	10.25	12.2	6.4	33194	3	810	0.025	0	0	3.2	98.88	0.88	29.5	1	50 °C	117
Zargar et al. (2020)	3	5	10.25	12.2	6.4	33194	3	810	0.05	0	0	4.5	98.88	0.88	29.5	1	50 °C	110
Zargar et al. (2020)	3	5	10.25	12.2	6.4	33194	3	810	0.1	0	0	7	98.88	0.88	29.5	1	50 °C	105
Zargar et al. (2020)	1	5	10.38	12.14	7.1	3319	0	0	0	0	0	1.001	98.88	0.88	29.5	1	50 °C	111
Zargar et al. (2020)	4	5	10.38	12.14	7.1	3319	3	810	0.025	0	0	3.2	98.88	0.88	29.5	1	50 °C	105.5
Zargar et al. (2020)	4	5	10.38	12.14	7.1	3319	3	810	0.05	0	0	4.5	98.88	0.88	29.5	1	50 °C	91.5
Zargar et al. (2020)	4	5	10.38	12.14	7.1	3319	3	810	0.1	0	0	7	98.88	0.88	29.5	1	50 °C	69
Zargar et al. (2020)	1	5	10.93	13	8.3	331	0	0	0	0	0	1.001	98.88	0.88	29.5	1	50 °C	116
Zargar et al. (2020)	4	5	10.93	13	8.3	331	3	810	0.025	0	0	3.2	98.88	0.88	29.5	1	50 °C	101
Zargar et al. (2020)	4	5	10.93	13	8.3	331	3	810	0.05	0	0	4.5	98.88	0.88	29.5	1	50 °C	72
Zargar et al. (2020)	4	5	10.93	13	8.3	331	3	810	0.1	0	0	7	98.88	0.88	29.5	1	50 °C	52
Zargar et al. (2020)	1	5	11.18	14.1	7.71	0	0	0	0	0	0	1.001	98.88	0.88	29.5	1	70 °C	113
Zargar et al. (2020)	2	5	11.18	14.1	7.71	0	3	810	0.025	0	0	3.2	98.88	0.88	29.5	1	70 °C	48
Zargar et al. (2020)	2	5	11.18	14.1	7.71	0	3	810	0.05	0	0	4.5	98.88	0.88	29.5	1	70 °C	87
Zargar et al. (2020)	2	5	11.18	14.1	7.71	0	3	810	0.1	0	0	7	98.88	0.88	29.5	1	70 °C	65
Zargar et al. (2020)	1	5	10.25	12.2	6.4	33194	0	0	0	0	0	1.001	98.88	0.88	29.5	1	70 °C	110
Zargar et al. (2020)	3	5	10.25	12.2	6.4	33194	3	810	0.025	0	0	3.2	98.88	0.88	29.5	1	70 °C	112.5
Zargar et al. (2020)	3	5	10.25	12.2	6.4	33194	3	810	0.05	0	0	4.5	98.88	0.88	29.5	1	70 °C	107.5
Zargar et al. (2020)	3	5	10.25	12.2	6.4	33194	3	810	0.1	0	0	7	98.88	0.88	29.5	1	70 °C	103.5
Zargar et al. (2020)	1	5	10.38	12.14	7.1	3319	0	0	0	0	0	1.001	98.88	0.88	29.5	1	70 °C	109
Zargar et al. (2020)	4	5	10.38	12.14	7.1	3319	3	810	0.025	0	0	3.2	98.88	0.88	29.5	1	70 °C	102.5
Zargar et al. (2020)	4	5	10.38	12.14	7.1	3319	3	810	0.05	0	0	4.5	98.88	0.88	29.5	1	70 °C	86.5
Zargar et al. (2020)	4	5	10.38	12.14	7.1	3319	3	810	0.1	0	0	7	98.88	0.88	29.5	1	70 °C	69
Zargar et al. (2020)	1	5	10.93	13	8.3	331	0	0	0	0	0	1.001	98.88	0.88	29.5	1	70 °C	114
Zargar et al. (2020)	4	5	10.93	13	8.3	331	3	810	0.025	0	0	3.2	98.88	0.88	29.5	1	70 °C	98.5
Zargar et al. (2020)	4	5	10.93	13	8.3	331	3	810	0.05	0	0	4.5	98.88	0.88	29.5	1	70 °C	66.5
Zargar et al. (2020)	4	5	10.93	13	8.3	331	3	810	0.1	0	0	7	98.88	0.88	29.5	1	70 °C	50.5
Ali et al. (2019)	1	5	12.66	16.8	13.2	0	0	0	0	0	0	1.001	98.88	0.89	28	1	Ambient	132.62
Ali et al. (2019)	1	5	12.66	16.8	13.2	33194	0	0	0	0	0	1.35	98.88	0.89	28	1	Ambient	91.63
Ali et al. (2019)	3	5	12.66	16.8	13.2	33194	10	90	0.05	4	-	3.775	98.88	0.89	28	1	Ambient	86
Ali et al. (2019)	3	5	12.66	16.8	13.2	33194	10	90	0.1	4	-	5.326	98.88	0.89	28	1	Ambient	69.7
Ali et al. (2019)	3	5	12.66	16.8	13.2	33194	10	90	0.2	4	-	7.785	98.88	0.89	28	1	Ambient	57
Ali et al. (2019)	1	5	12.66	16.8	13.2	331	0	0	0	0	0	1.35	98.88	0.89	28	1	Ambient	63.41
Ali et al. (2019)	4	5	12.66	16.8	13.2	331	10	90	0.05	4	-	6.704	98.88	0.89	28	1	Ambient	54.48
Ali et al. (2019)	4	5	12.66	16.8	13.2	331	10	90	0.1	4	-	7.902	98.88	0.89	28	1	Ambient	49.33
Ali et al. (2019)	4	5	12.66	16.8	13.2	331	10	90	0.2	4	-	16.682	98.88	0.89	28	1	Ambient	34.08
Experimental Work	1	2	14.13	18.8	20.2	30000	9	70	0.5	1	0.5	0.75	2.5	0.83	37.7	2	25 °C	76.07
Experimental Work	3	2	14.13	18.8	22	30000	9	70	0.5	1	0.5	0.88	2.5	0.83	37.7	2	25 °C	18.38
Experimental Work	1	2	25.78	33.6	2892.4	30000	9	70	0.5	1	0.5	0.75	2.5	0.83	37.7	2	25 °C	64.4
Experimental Work	3	2	25.78	33.6	2927	30000	9	70	0.5	1	0.5	0.88	2.5	0.83	37.7	2	25 °C	5.5
Experimental Work	1	2	14.12	16.6	79.6	30000	9	70	0.5	1	0.5	0.75	2.5	0.83	37.7	2	25 °C	73.7
Experimental Work	3	2	14.12	16.6	82.8	30000	9	70	0.5	1	0.5	0.88	2.5	0.83	37.7	2	25 °C	11.07
Experimental Work	1	5	11.88	15.2	3.4	30000	9	70	0.5	1	0.5	0.75	2.5	0.83	37.7	1	25 °C	85.13
Experimental Work	3	5	11.88	15.2	3.7	30000	9	70	0.5	1	0.5	0.88	2.5	0.83	37.7	1	25 °C	6.57
Experimental Work	1	1	9.49	13	2.4	30000	9	70	0.5	1	0.5	0.75	2.5	0.83	37.7	1	25 °C	88.05
Experimental Work	3	1	9.49	13	2.4	30000	9	70	0.5	1	0.5	0.88	2.5	0.83	37.7	1	25 °C	14.87

## Sheet: Testing and Validation
Reference	Sample State	Rock Type	Pore Volume	Porosity (%)	Permeability (mD)	Salinity (ppm)	NPs	NPs Size (nm)	NPs Conc. (wt%)	Chemical Additive	Additive Conc. (wt%)	Viscosity (cP)	Oil Viscosity (cP)	Oil SG	API	Mineral Type	Temp.	Contact Angle (Degree)
Nwidee et al. (2017)	1	1	4.3	19.5	370	0	0	0	0	0	0	-	28.5	0.865	32.1	1	22 °C	152
Nwidee et al. (2017)	5	1	4.3	19.5	318	0	0	0	0	2	0.05	-	28.5	0.865	32.1	1	22 °C	118.9
Nwidee et al. (2017)	5	1	4.3	19.5	370	0	0	0	0	3	0.05	-	28.5	0.865	32.1	1	22 °C	130.7
Nwidee et al. (2017)	5	1	4.3	19.5	318	0	0	0	0	2	0.1	-	28.5	0.865	32.1	1	22 °C	109
Nwidee et al. (2017)	5	1	4.3	19.5	370	0	0	0	0	3	0.1	-	28.5	0.865	32.1	1	22 °C	116.9
Nwidee et al. (2017)	5	1	4.3	19.5	370	0	0	0	0	2	0.3	-	28.5	0.865	32.1	1	22 °C	97.2
Nwidee et al. (2017)	5	1	4.3	19.5	318	0	0	0	0	3	0.3	-	28.5	0.865	32.1	1	22 °C	108
Nwidee et al. (2017)	5	1	4.3	19.5	370	0	0	0	0	2	0.5	-	28.5	0.865	32.1	1	22 °C	86
Nwidee et al. (2017)	5	1	4.3	19.5	318	0	0	0	0	3	0.5	-	28.5	0.865	32.1	1	22 °C	97
Nwidee et al. (2017)	2	1	4.3	19.5	370	0	5	50	0.004	2	0.5	-	28.5	0.865	32.1	1	22 °C	75.1
Nwidee et al. (2017)	2	1	4.3	19.5	370	0	5	50	0.02	2	0.5	-	28.5	0.865	32.1	1	22 °C	62.8
Nwidee et al. (2017)	2	1	4.3	19.5	370	0	5	50	0.05	2	0.5	-	28.5	0.865	32.1	1	22 °C	48.3
Nwidee et al. (2017)	2	1	4.3	19.5	370	0	5	50	0.004	3	0.5	-	28.5	0.865	32.1	1	22 °C	85
Nwidee et al. (2017)	2	1	4.3	19.5	370	0	5	50	0.02	3	0.5	-	28.5	0.865	32.1	1	22 °C	70
Nwidee et al. (2017)	2	1	4.3	19.5	370	0	5	50	0.05	3	0.5	-	28.5	0.865	32.1	1	22 °C	55.1
Nwidee et al. (2017)	2	1	4.3	19.5	318	0	6	50	0.004	2	0.5	-	28.5	0.865	32.1	1	22 °C	70.74
Nwidee et al. (2017)	2	1	4.3	19.5	318	0	6	50	0.02	2	0.5	-	28.5	0.865	32.1	1	22 °C	51
Nwidee et al. (2017)	2	1	4.3	19.5	318	0	6	50	0.05	2	0.5	-	28.5	0.865	32.1	1	22 °C	34.76
Nwidee et al. (2017)	2	1	4.3	19.5	318	0	6	50	0.004	3	0.5	-	28.5	0.865	32.1	1	22 °C	81.8
Nwidee et al. (2017)	2	1	4.3	19.5	318	0	6	50	0.02	3	0.5	-	28.5	0.865	32.1	1	22 °C	74.1
Nwidee et al. (2017)	2	1	4.3	19.5	318	0	6	50	0.05	3	0.5	-	28.5	0.865	32.1	1	22 °C	60
Nwidee et al. (2017)	2	1	4.3	19.5	370	0	5	50	0.05	2	0.5	-	28.5	0.865	32.1	1	22 °C	48.2
Nwidee et al. (2017)	2	1	4.3	19.5	370	0	5	50	0.05	2	0.5	-	28.5	0.865	32.1	1	30 °C	45.8
Nwidee et al. (2017)	2	1	4.3	19.5	370	0	5	50	0.05	2	0.5	-	28.5	0.865	32.1	1	50 °C	42.7
Nwidee et al. (2017)	2	1	4.3	19.5	370	0	5	50	0.05	2	0.5	-	28.5	0.865	32.1	1	70 °C	38.8
Nwidee et al. (2017)	2	1	4.3	19.5	218	0	6	50	0.05	2	0.5	-	28.5	0.865	32.1	1	22 °C	34.8
Nwidee et al. (2017)	2	1	4.3	19.5	318	0	6	50	0.05	2	0.5	-	28.5	0.865	32.1	1	30 °C	32.6
Nwidee et al. (2017)	2	1	4.3	19.5	318	0	6	50	0.05	2	0.5	-	28.5	0.865	32.1	1	50 °C	30.5
Nwidee et al. (2017)	2	1	4.3	19.5	318	0	6	50	0.05	2	0.5	-	28.5	0.865	32.1	1	70 °C	26.9
Yekeen et al. (2020)	1	2	-	30	700	0	0	0	0	0	0	1.002	0.94	0.73	63	5	Ambient	52.3
Yekeen et al. (2020)	5	2	-	30	700	0	0	0	0	2	0.1	3.8	0.94	0.73	63	5	Ambient	27
Yekeen et al. (2020)	1	2	-	30	700	0	0	0	0	0	0	1.002	0.94	0.73	63	5	Ambient	68.73
Yekeen et al. (2020)	5	2	-	30	700	0	0	0	0	2	0.1	3.8	0.94	0.73	63	5	Ambient	38
Yekeen et al. (2020)	1	2	-	30	700	0	0	0	0	0	0	1.002	0.94	0.73	63	5	Ambient	65.2
Yekeen et al. (2020)	5	2	-	30	700	0	0	0	0	2	0.1	3.8	0.94	0.73	63	5	Ambient	28.6
Yekeen et al. (2020)	5	2	-	30	700	0	0	0	0	1	0.5	-	0.94	0.73	63	5	Ambient	28.8
Yekeen et al. (2020)	5	2	-	30	700	0	0	0	0	3	0.1	-	0.94	0.73	63	5	Ambient	12.7
Yekeen et al. (2020)	1	2	-	30	700	0	0	0	0	0	0	1.002	0.94	0.73	63	5	Ambient	73.2
Yekeen et al. (2020)	5	2	-	30	700	0	0	0	0	2	0.1	3.8	0.94	0.73	63	5	Ambient	27.8
Yekeen et al. (2020)	5	2	-	30	700	0	0	0	0	1	0.5	-	0.94	0.73	63	5	Ambient	23.6
Yekeen et al. (2020)	5	2	-	30	700	0	0	0	0	3	0.1	-	0.94	0.73	63	5	Ambient	16.6
Yekeen et al. (2020)	2	2	-	30	700	0	2	20	0.1	2	0.1	5.8	0.94	0.73	63	5	Ambient	42.6
Yekeen et al. (2020)	2	2	-	30	700	0	2	20	0.1	1	0.5	-	0.94	0.73	63	5	Ambient	28.3
Yekeen et al. (2020)	2	2	-	30	700	0	2	20	0.1	3	0.1	-	0.94	0.73	63	5	Ambient	10.5
Yekeen et al. (2020)	2	2	-	30	700	0	2	20	0.1	0	0	1.01	0.94	0.73	63	5	Ambient	51.3
Yekeen et al. (2020)	2	2	-	30	700	0	2	20	0.1	2	0.1	5.8	0.94	0.73	63	5	Ambient	20.7
Yekeen et al. (2020)	2	2	-	30	700	0	2	20	0.1	1	0.5	-	0.94	0.73	63	5	Ambient	26.1
Yekeen et al. (2020)	2	2	-	30	700	0	2	20	0.1	3	0.1	-	0.94	0.73	63	5	Ambient	13.6
Yekeen et al. (2020)	2	2	-	30	700	0	2	20	0.1	2	0.1	5.8	0.94	0.73	63	5	Ambient	29.9
Yekeen et al. (2020)	2	2	-	30	700	0	2	20	0.1	1	0.5	-	0.94	0.73	63	5	Ambient	39.5
Yekeen et al. (2020)	2	2	-	30	700	0	2	20	0.1	3	0.1	-	0.94	0.73	63	5	Ambient	17
Yekeen et al. (2020)	2	2	-	30	700	0	2	20	0.1	2	0.1	5.8	0.94	0.73	63	5	Ambient	15
Yekeen et al. (2020)	2	2	-	30	700	0	2	20	0.1	1	0.5	-	0.94	0.73	63	5	Ambient	18
Yekeen et al. (2020)	2	2	-	30	700	0	2	20	0.1	3	0.1	-	0.94	0.73	63	5	Ambient	6.5
Yekeen et al. (2020)	2	2	-	30	700	0	7	40	0.1	2	0.1	12.3	0.94	0.73	63	5	Ambient	17.5
Yekeen et al. (2020)	2	2	-	30	700	0	7	40	0.1	1	0.5	-	0.94	0.73	63	5	Ambient	14
Yekeen et al. (2020)	2	2	-	30	700	0	7	40	0.1	3	0.1	-	0.94	0.73	63	5	Ambient	14
Yekeen et al. (2020)	2	2	-	30	700	0	7	40	0.1	0	0	1.02	0.94	0.73	63	5	Ambient	52.3
Yekeen et al. (2020)	2	2	-	30	700	0	7	40	0.1	2	0.1	12.3	0.94	0.73	63	5	Ambient	14.5
Yekeen et al. (2020)	2	2	-	30	700	0	7	40	0.1	1	0.5	-	0.94	0.73	63	5	Ambient	24.5
Yekeen et al. (2020)	2	2	-	30	700	0	7	40	0.1	3	0.1	-	0.94	0.73	63	5	Ambient	13.6
Yekeen et al. (2020)	2	2	-	30	700	0	7	40	0.1	2	0.1	12.3	0.94	0.73	63	5	Ambient	31.1
Yekeen et al. (2020)	2	2	-	30	700	0	7	40	0.1	1	0.5	-	0.94	0.73	63	5	Ambient	15.7
Yekeen et al. (2020)	2	2	-	30	700	0	7	40	0.1	3	0.1	-	0.94	0.73	63	5	Ambient	8
Yekeen et al. (2020)	2	2	-	30	700	0	7	40	0.1	2	0.1	12.3	0.94	0.73	63	5	Ambient	30.2
Yekeen et al. (2020)	2	2	-	30	700	0	7	40	0.1	1	0.5	-	0.94	0.73	63	5	Ambient	14
Yekeen et al. (2020)	2	2	-	30	700	0	7	40	0.1	3	0.1	-	0.94	0.73	63	5	Ambient	8.6
Yekeen et al. (2020)	2	2	-	30	700	0	3	18	0.1	2	0.1	-	0.94	0.73	63	5	Ambient	23.1
Yekeen et al. (2020)	2	2	-	30	700	0	3	18	0.1	1	0.5	-	0.94	0.73	63	5	Ambient	34.4
Yekeen et al. (2020)	2	2	-	30	700	0	3	18	0.1	3	0.1	-	0.94	0.73	63	5	Ambient	15.5
Yekeen et al. (2020)	2	2	-	30	700	0	3	18	0.1	0	0	1.03	0.94	0.73	63	5	Ambient	51.6
Yekeen et al. (2020)	2	2	-	30	700	0	3	18	0.1	2	0.1	-	0.94	0.73	63	5	Ambient	18.7
Yekeen et al. (2020)	2	2	-	30	700	0	8	8	0.1	2	0.1	9	0.94	0.73	63	5	Ambient	34.3
Yekeen et al. (2020)	2	2	-	30	700	0	8	8	0.1	1	0.5	-	0.94	0.73	63	5	Ambient	23.5
Yekeen et al. (2020)	2	2	-	30	700	0	8	8	0.1	3	0.1	-	0.94	0.73	63	5	Ambient	11.3
Yekeen et al. (2020)	2	2	-	30	700	0	8	8	0.1	0	0	1.005	0.94	0.73	63	5	Ambient	65.5
Yekeen et al. (2020)	2	2	-	30	700	0	8	8	0.1	2	0.1	9	0.94	0.73	63	5	Ambient	25.6
Yekeen et al. (2020)	2	2	-	30	700	0	8	8	0.1	1	0.5	-	0.94	0.73	63	5	Ambient	20.2
Yekeen et al. (2020)	2	2	-	30	700	0	8	8	0.1	3	0.1	-	0.94	0.73	63	5	Ambient	6.7
Yekeen et al. (2020)	2	2	-	30	700	0	8	8	0.1	2	0.1	9	0.94	0.73	63	5	Ambient	34.9
Yekeen et al. (2020)	2	2	-	30	700	0	8	8	0.1	1	0.5	-	0.94	0.73	63	5	Ambient	19
Yekeen et al. (2020)	2	2	-	30	700	0	8	8	0.1	3	0.1	-	0.94	0.73	63	5	Ambient	7.7
Yekeen et al. (2020)	2	2	-	30	700	0	8	8	0.1	2	0.1	9	0.94	0.73	63	5	Ambient	24.2
Yekeen et al. (2020)	2	2	-	30	700	0	1	15	0.1	0	0	1.02	0.94	0.73	63	5	Ambient	45.2
Yekeen et al. (2020)	2	2	-	30	700	0	1	15	0.1	2	0.1	-	0.94	0.73	63	5	Ambient	57.2
Yekeen et al. (2020)	2	2	-	30	700	0	1	15	0.1	1	0.5	-	0.94	0.73	63	5	Ambient	25.5
Yekeen et al. (2020)	2	2	-	30	700	0	1	15	0.1	1	0.5	-	0.94	0.73	63	5	Ambient	16.6
Yekeen et al. (2020)	2	2	-	30	700	0	1	15	0.1	3	0.1	-	0.94	0.73	63	5	Ambient	7.7
Safaei et al. (2020)	1	5	17.61	15.2	2.84	0	0	0	0	0	0	-	0.683	0.74	60.2	1	Ambient	116
Safaei et al. (2020)	2	5	16.1	13.9	2.39	0	4	26	0.4	2	0.1	-	0.683	0.74	60.2	1	Ambient	62
Safaei et al. (2020)	2	5	16.1	13.9	2.39	0	4	26	0.5	7	1	-	0.683	0.74	60.2	1	Ambient	66
Tuok et al. (2023)	1	3	14.13	40	750	0	0	0	0	0	0	1	3.05	0.85	36	1	30 °C	96
Tuok et al. (2023)	2	3	14.13	40	750	0	10	93	0.2	0	0	0.8872	3.05	0.85	36	2	30 °C	74
Tuok et al. (2023)	2	3	14.13	40	750	0	10	93	0.2	7	-	-	3.05	0.85	36	2	30 °C	67
Tuok et al. (2023)	2	3	14.13	40	750	0	10	93	0.2	7	-	-	3.05	0.85	36	2	30 °C	62
Amrouche et al. (2023)	1	5	8.57	24.97	7.8	41158	0	0	0	0	0	-	0.9	0.74	59.5	1	Ambient	127
Amrouche et al. (2023)	2	5	8.57	24.97	7.8	0	9	50	0.005	0	0	-	0.9	0.74	59.5	1	Ambient	92
Amrouche et al. (2023)	2	5	9.77	24.97	15	0	9	50	0.005	0	0	-	0.9	0.74	59.5	1	Ambient	84
Amrouche et al. (2023)	3	5	9.84	29.22	15	41158	9	50	0.005	0	0	-	0.9	0.74	59.5	1	Ambient	73
Amrouche et al. (2023)	3	5	9.6	27.97	11	41158	9	50	0.005	0	0	-	0.9	0.74	59.5	1	Ambient	72
Amrouche et al. (2023)	2	5	8.42	24.5	6	0	9	50	0.0025	0	0	-	0.9	0.74	59.5	1	Ambient	71
Amrouche et al. (2023)	2	5	9.92	28.67	14	0	9	50	0.0025	0	0	-	0.9	0.74	59.5	1	Ambient	69
Amrouche et al. (2023)	3	5	8.6	25.06	6.6	41158	9	50	0.0025	0	0	-	0.9	0.74	59.5	1	Ambient	59
Amrouche et al. (2023)	3	5	9.7	28.12	7.5	41158	9	50	0.0025	0	0	-	0.9	0.74	59.5	1	Ambient	55
