# Supplementary material for: A robust machine learning framework for predicting contact angle in nano-assisted chemical EOR
Source: Sci Rep. 2026 May 8;16:14676. doi: 10.1038/s41598-026-48016-1 (PMC13156270; doi:10.1038/s41598-026-48016-1)
Supplement: Supplementary file 4 — Supplementary Information 4. [file 41598_2026_48016_MOESM4_ESM.xlsx]

## Sheet: GBR
	Porosity (%)	Permeability (mD)	Salinity (ppm)	NPs Size (nm)	NPs Conc. (wt%)	Additive Conc. (wt%)	Viscosity (cP)	Oil Viscosity (cP)	Oil SG	API	Temp.	True_CA	Predict_CA	True_CA (Degree)	Predict_CA (Degree)	Set
13	0.0882353	0.3078	0.851932	0.310445	0.06	0	0.1112	0.342978	0.577778	0.275665	0	0.121968	0.121993	27.6615	27.6658	Training
187	0.139461	0.247357	0.951426	0.512668	0.1	0	0.109115	0.378755	0.618519	0.190114	0	0.402287	0.402228	76.2968	76.2865	Training
61	0.144608	0.140983	1	0.413926	0.666667	0	0.109115	0.538025	0.740741	0.249049	0	0.459459	0.459465	86.2162	86.2172	Training
286	0.127451	0.752524	0	0	0	0.1	0	0.183457	0.592593	0.385932	0.733333	0.50104	0.501078	93.4304	93.437	Training
405	0.0392157	0.320954	0.479735	1	0.0666667	0	0.313053	0.84873	0.777778	0.218631	0.733333	0.296604	0.296607	57.9608	57.9613	Training
102	0.137255	0.560645	0	0.413926	0.166667	0	0.109115	0.558118	0.785185	0.209125	0.133333	0.100208	0.100144	23.8861	23.875	Training
39	0.776961	0.753561	0.661672	0.413926	0.00333333	0	0.161605	0.590793	0.740741	0.265589	0.333333	0.306999	0.307004	59.7644	59.7653	Training
271	0.455882	0.663401	0	0.413926	0.0666667	0.1	0.109115	0.0544849	0.222222	0.855513	0	0.343035	0.293502	66.0166	57.4226	Training
172	0.167892	0.50619	0.984933	0.586991	0.0333333	0.2	0.109115	0.205639	0.555556	0.427757	0.666667	0.862786	0.862753	156.193	156.188	Training
371	0.0392157	0.320954	0.479735	1	0.0166667	0	0.231021	0.84873	0.777778	0.218631	0.2	0.66043	0.660451	121.085	121.088	Training
340	0.0196078	0.0645732	0.951426	0	0	0	0.0980834	0.754458	0.707407	0.281369	0.733333	0.918226	0.918227	165.812	165.812	Training
98	0.198529	0.602474	0	0.586991	0.0333333	0.5	0.109115	0.636511	0.722222	0.268061	0.466667	0.158004	0.158058	33.9137	33.9231	Training
354	0.210784	0.420174	0	0.480553	0.0333333	0.55	0.109115	0.754458	0.707407	0.281369	0.133333	0.600624	0.401074	110.708	76.0863	Training
180	0.204902	0.568195	0.862518	0.454524	0.0666667	0.2	0.377927	1	0.948148	0.0646388	0.6	0.401247	0.401246	76.1164	76.1162	Training
294	0.352941	0.676926	0.694154	0	0	0.5	0.95676	0.576943	0.962963	0.0608365	0.2	0.301455	0.301464	58.8025	58.8039	Training
315	0.196569	0.339036	0.76518	0.454524	0.0666667	0	0.109115	0.563528	0.740741	0.26654	0.866667	0.194525	0.194399	40.2501	40.2282	Training
392	0.0661765	0.31526	0	1	0.0333333	0	0.26675	0.84873	0.777778	0.218631	0.733333	0.54955	0.549377	101.847	101.817	Training
367	0.0181373	0.308895	0.67002	1	0.0166667	0	0.231021	0.84873	0.777778	0.218631	0.2	0.68122	0.681181	124.692	124.685	Training
273	0.455882	0.663401	0	0.413926	0.0666667	0.1	0.109115	0.0544849	0.222222	0.855513	0	0.0699931	0.0538599	18.6438	15.8447	Training
300	0.282108	0.359368	0.955458	0	0	0	0.109115	0.563528	0.740741	0.26654	0.866667	0.663687	0.66364	121.65	121.641	Training
82	0.198529	0.614169	0	0.586991	0.0333333	0.5	0.109115	0.636511	0.722222	0.268061	0.0933333	0.281358	0.281347	55.3157	55.3137	Training
383	0.0181373	0.308895	0.67002	1	0.0166667	0	0.231021	0.84873	0.777778	0.218631	0.466667	0.677755	0.677761	124.09	124.092	Training
380	0.0196078	0.30088	0.860292	1	0.0333333	0	0.26675	0.84873	0.777778	0.218631	0.466667	0.70894	0.708976	129.501	129.507	Training
27	0.153922	0.518345	0.836865	0	0	0	0.109334	0.695951	0.777778	0.219772	0	0.864865	0.864747	156.554	156.534	Training
89	0.198529	0.602474	0	0.586991	0.00266667	0.5	0.109115	0.636511	0.722222	0.268061	0.0933333	0.513514	0.513527	95.5946	95.5969	Training
326	0.249265	0.344984	0.76518	0.454524	0.0333333	0	0.109115	0.563528	0.740741	0.26654	0.866667	0.156341	0.156436	33.6252	33.6416	Training
73	0.198529	0.614169	0	0	0	0.05	0.109115	0.636511	0.722222	0.268061	0.0933333	0.852391	0.852347	154.39	154.382	Training
69	0.421569	1	0.64661	0	0	0	0.111406	0.559063	0.703704	0.298479	0.133333	0.397089	0.397124	75.395	75.4011	Training
162	0.16201	0.503813	0.984933	0	0	0.2	0.109115	0.205639	0.555556	0.427757	0.666667	0.640333	0.640355	117.598	117.602	Training
91	0.198529	0.602474	0	0.586991	0.0333333	0.5	0.109115	0.636511	0.722222	0.268061	0.0933333	0.362439	0.362431	69.3832	69.3819	Training
174	0.0882353	0.54598	0.862518	0	0	0.2	0.350432	1	0.948148	0.0646388	0.6	0.75052	0.750479	136.715	136.708	Training
179	0.204902	0.568195	0.862518	0.454524	0.0666667	0.2	0.433061	1	0.948148	0.0646388	0.16	0.444906	0.444906	83.6913	83.6912	Training
386	0.0392157	0.320954	0.479735	0	0	0	0.10923	0.84873	0.777778	0.218631	0.466667	0.75052	0.750494	136.715	136.711	Training
125	0.406863	0.705021	0.894145	1	0.000666667	0	0.109115	0.771831	0.851852	0.0513308	0	0.873874	0.873853	158.117	158.114	Training
59	0.144608	0.140983	1	0.413926	0.466667	0	0.109115	0.538025	0.740741	0.249049	0	0.431739	0.431645	81.4068	81.3904	Training
120	0.210784	0.544451	0.894145	1	0.00666667	0.012	0.109115	0.396999	0.555556	0.43346	0	0.678448	0.678468	124.211	124.214	Training
12	0.0661765	0.281818	0.851932	0.310445	0.0533333	0	0.1112	0.342978	0.577778	0.275665	0	0.129591	0.129588	28.9841	28.9836	Training
324	0.249265	0.344984	0.76518	0.454524	0.0333333	0	0.109115	0.563528	0.740741	0.26654	0.6	0.190783	0.190809	39.6009	39.6053	Training
417	0.409804	0.313128	0.878063	0.586991	0.00166667	0	0.109115	0.0470666	0.259259	0.788973	0	0.327789	0.327973	63.3714	63.4034	Training
173	0.0882353	0.54598	0.862518	0	0	0.2	0.406041	1	0.948148	0.0646388	0.16	0.781705	0.781691	142.126	142.123	Training
399	0.0181373	0.308895	0.67002	1	0.0166667	0	0.231021	0.84873	0.777778	0.218631	0.733333	0.656965	0.65692	120.483	120.476	Training
303	0.282108	0.359368	0.76518	0	0	0	0.109115	0.563528	0.740741	0.26654	0.866667	0.259459	0.259561	51.5162	51.5339	Training
341	0.0196078	0.0645732	0.951426	0.534992	0.366667	0.55	0.110168	0.754458	0.707407	0.281369	0.733333	0.36036	0.360695	69.0225	69.0806	Training
349	1	0.583896	0	0.404291	0.00666667	0.2	0.36042	0.895933	0.888889	0.0608365	0.133333	0.154539	0.154541	33.3125	33.3129	Training
374	0.0661765	0.31526	0	0	0	0	0.10923	0.84873	0.777778	0.218631	0.466667	0.74359	0.743578	135.513	135.511	Training
415	0.334804	0.303257	0.878063	0.586991	0.00166667	0	0.109115	0.0470666	0.259259	0.788973	0	0.355509	0.355536	68.1809	68.1854	Training
88	0.198529	0.602474	0	0.586991	0.0333333	0.5	0.109115	0.636511	0.722222	0.268061	0.0933333	0.187526	0.187537	39.0358	39.0376	Training
131	0.406863	0.705021	0.894145	1	0.00666667	0.012	0.109115	0.771831	0.851852	0.0513308	0	0.801802	0.801781	145.613	145.609	Training
124	0.406863	0.705021	0.894145	0	0	0.012	0.109115	0.396999	0.555556	0.43346	0	0.378378	0.378392	72.1486	72.151	Training
261	0.455882	0.663401	0	0.328029	0.0666667	0.1	0.33939	0.0544849	0.222222	0.855513	0	0.188496	0.152972	39.2041	33.0406	Training
14	0.0931373	0.3078	0.851932	0.310445	0.0666667	0	0.1112	0.342978	0.577778	0.275665	0	0.0990991	0.0991628	23.6937	23.7047	Training
332	0.289461	0.35982	0.955458	0.454524	0.0333333	0	0.109115	0.563528	0.740741	0.26654	0.866667	0.351421	0.351339	67.4715	67.4574	Training
242	0.455882	0.663401	0	0.439582	0.0666667	0.1	0.109115	0.0544849	0.222222	0.855513	0	0.106722	0.141903	25.0163	31.1202	Training
123	0.406863	0.705021	0.894145	0	0	0.012	0.109115	0.771831	0.851852	0.0513308	0	0.334719	0.334756	64.5738	64.5801	Training
138	0.0686275	0.119246	0.851932	0.357987	0.00666667	0	0.0992414	0.184984	0.444444	0.570342	0.6	0.629245	0.629315	115.674	115.686	Training
111	0.210784	0.544451	0.894145	0	0	0.012	0.109115	0.771831	0.851852	0.0513308	0	0.216216	0.216287	44.0135	44.0258	Training
51	0.767157	0.756589	0.661672	0.454524	0.00333333	0	0.134996	0.590793	0.740741	0.265589	0.6	0.0713791	0.0714529	18.8843	18.8971	Training
112	0.210784	0.544451	0.894145	0	0	0.012	0.109115	0.396999	0.555556	0.43346	0	0.508663	0.508528	94.7529	94.7297	Training
9	0.0514706	0.388865	0.851932	0.310445	0.0333333	0	0.110168	0.342978	0.577778	0.275665	0	0.161469	0.161539	34.5149	34.527	Training
249	0.455882	0.663401	0	0.439582	0.0666667	0.1	0.109115	0.0544849	0.222222	0.855513	0	0.212751	0.141903	43.4123	31.1202	Training
16	0.112745	0.563513	0.851932	0.422977	0.0333333	0	0.110168	0.342978	0.577778	0.275665	0	0.162717	0.162802	34.7313	34.7461	Training
204	0.455882	0.663401	0	0	0	0.1	0.109115	0.0544849	0.222222	0.855513	0	0.012474	0.0326546	8.66424	12.1656	Training
0	0.416667	0.200754	0	0	0	0	0.109115	0.685588	0	1	0.866667	0.96535	0.964816	173.988	173.896	Training
105	0.137255	0.560645	0	0.357987	0.0666667	0	0.109115	0.558118	0.785185	0.209125	0.133333	0.214068	0.214183	43.6408	43.6608	Training
274	0.455882	0.663401	0	0.413926	0.0666667	0.1	0.109115	0.0544849	0.222222	0.855513	0	0.283437	0.293502	55.6764	57.4226	Training
236	0.455882	0.663401	0	0.554408	0.0666667	0.1	0.372127	0.0544849	0.222222	0.855513	0	0.162162	0.122116	34.6351	27.6871	Training
356	0.70098	0.668729	0	0	0	0	0.109125	0.255276	0.666667	0.342205	0.2	0.61192	0.611884	112.668	112.662	Training
70	0.421569	1	0.64661	0	0	0.038	0.111406	0.559063	0.703704	0.298479	0.133333	0.293139	0.293145	57.3597	57.3606	Training
275	0.455882	0.663401	0	0.413926	0.0666667	0.5	0.109115	0.0544849	0.222222	0.855513	0	0.0686071	0.064878	18.4033	17.7563	Training
38	0.776961	0.753561	0.661672	0	0	0	0.102641	0.590793	0.740741	0.265589	0.333333	0.54955	0.549536	101.847	101.844	Training
150	0.370098	0.691097	0.694154	0.413926	0.333333	0.5	0.109115	0.576943	0.951852	0.0608365	0.733333	0.0772003	0.0771751	19.8942	19.8899	Training
233	0.455882	0.663401	0	0.554408	0.0666667	0.1	0.372127	0.0544849	0.222222	0.855513	0	0.047124	0.122116	14.676	27.6871	Training
163	0.167892	0.50619	0.984933	0.586991	0.00333333	0.2	0.109115	0.205639	0.555556	0.427757	0.666667	0.645184	0.645198	118.439	118.442	Training
167	0.167892	0.50619	0.984933	0.586991	0.0166667	0.2	0.109115	0.205639	0.555556	0.427757	0.666667	0.752599	0.752492	137.076	137.057	Training
292	0.0147059	0.184455	0	0.413926	0.0333333	0.1	0.0167046	0.183457	0.592593	0.385932	0.733333	0.70894	0.708875	129.501	129.49	Training
333	0.289461	0.35982	0.955458	0.454524	0.0666667	0	0.109115	0.563528	0.740741	0.26654	0.866667	0.310395	0.310432	60.3535	60.36	Training
394	0.0196078	0.30088	0.860292	0	0	0	0.10923	0.84873	0.777778	0.218631	0.733333	0.70894	0.709145	129.501	129.537	Training
145	0.352941	0.676926	0.694154	0.413926	0.0666667	0.5	0.109115	0.576943	0.951852	0.0608365	0.2	0.45045	0.450285	84.6532	84.6244	Training
208	0.455882	0.663401	0	0	0	0.1	0.109115	0.0544849	0.222222	0.855513	0	0.019404	0.0326546	9.8666	12.1656	Training
42	0.757353	0.757247	0.661672	0	0	0	0.102641	0.590793	0.740741	0.265589	0.6	0.5149	0.51489	95.8351	95.8334	Training
160	0.178431	0.504378	0.984933	0.586991	0.03	0	0.109115	0.205639	0.555556	0.427757	0.666667	0.655579	0.655443	120.243	120.219	Training
339	0.289461	0.35982	0.76518	0.454524	0.0666667	0	0.109115	0.563528	0.740741	0.26654	0.866667	0.208455	0.208524	42.6669	42.679	Training
238	0.455882	0.663401	0	0.554408	0.0666667	0.1	0.109115	0.0544849	0.222222	0.855513	0	0.002079	0.023274	6.86071	10.538	Training
245	0.455882	0.663401	0	0.439582	0.0666667	0	0.112223	0.0544849	0.222222	0.855513	0	0.304227	0.303995	59.2834	59.2432	Training
218	0.455882	0.663401	0	0.454524	0.0666667	0.5	0.109115	0.0544849	0.222222	0.855513	0	0.142758	0.135366	31.2685	29.986	Training
410	0.332598	0.316156	0	0.586991	0.00333333	0	0.109115	0.0470666	0.259259	0.788973	0	0.5842	0.584098	107.859	107.841	Training
201	0.455882	0.663401	0	0	0	0	0.109334	0.0544849	0.222222	0.855513	0	0.309078	0.398819	60.1251	75.6951	Training
346	1	0.583896	0	0	0	0	0.10923	0.895933	0.888889	0.0608365	0.133333	0.63964	0.639676	117.477	117.484	Training
299	0.282108	0.359368	0.955458	0	0	0	0.109115	0.563528	0.740741	0.26654	0.6	0.796188	0.796096	144.639	144.623	Training
213	0.455882	0.663401	0	0	0	0	0.109334	0.0544849	0.222222	0.855513	0	0.453915	0.398819	85.2543	75.6951	Training
147	0.370098	0.691097	0.694154	0.413926	0.333333	0.5	0.109115	0.576943	0.951852	0.0608365	0.2	0.295911	0.295987	57.8406	57.8537	Training
223	0.455882	0.663401	0	0.454524	0.0666667	0.1	0.109115	0.0544849	0.222222	0.855513	0	0.040887	0.0431181	13.5939	13.981	Training
100	0.137255	0.560645	0	0	0	0	0.109115	0.558118	0.785185	0.209125	0.133333	0.88219	0.882205	159.56	159.563	Training
34	0.767157	0.747495	0.661672	0	0	0	0.102641	0.590793	0.740741	0.265589	0.6	0.5149	0.514886	95.8351	95.8327	Training
188	0.0882353	0.469737	0	0	0	0	0.109115	0.562792	0.925926	0	0.866667	0.92377	0.923694	166.774	166.761	Training
110	0.210784	0.544451	0.894145	0	0	0	0.109115	0.396999	0.555556	0.43346	0	0.223839	0.22403	45.3361	45.3692	Training
175	0.0882353	0.54598	0.862518	0	0	0.2	0.327047	1	0.948148	0.0646388	1	0.641719	0.641724	117.838	117.839	Training
53	0.144608	0.140983	1	0.413926	0.0666667	0	0.109115	0.538025	0.740741	0.249049	0	0.320859	0.320881	62.1691	62.1729	Training
135	0.0661765	0.119373	0.851932	0.413926	0.666667	0	0.104847	0.184984	0.444444	0.570342	0.6	0.69508	0.694949	127.096	127.074	Training
404	0.0392157	0.320954	0.479735	1	0.0333333	0	0.26675	0.84873	0.777778	0.218631	0.733333	0.407484	0.407635	77.1985	77.2247	Training
154	0.178431	0.504378	0.984933	0.586991	0.01	0	0.109115	0.205639	0.555556	0.427757	0.666667	0.347886	0.347853	66.8583	66.8525	Training
19	0.301471	0.499679	0.703875	0.620889	0.00666667	0	0.131668	0.699422	0.925926	0.0722433	0	0.57034	0.570301	105.454	105.447	Training
142	0.0661765	0.119373	0.851932	0.357987	0.666667	0	0.105933	0.184984	0.444444	0.570342	0.6	0.209979	0.210089	42.9314	42.9505	Training
158	0.178431	0.504378	0.984933	0.586991	0.0233333	0	0.109115	0.205639	0.555556	0.427757	0.666667	0.628552	0.628551	115.554	115.554	Training
287	0.110294	0.706298	0	0.413926	0.0333333	0.1	0.0167046	0.183457	0.592593	0.385932	0.733333	0.313929	0.314008	60.9667	60.9805	Training
44	0.727941	0.758544	0.661672	0	0	0	0.102641	0.590793	0.740741	0.265589	0.146667	0.57034	0.570316	105.454	105.45	Training
285	0.110294	0.706298	0.761148	0.413926	0.0333333	0	0.0164512	0.183457	0.592593	0.385932	0.733333	0.80596	0.805873	146.334	146.319	Training
113	0.210784	0.544451	0.894145	1	0.000666667	0	0.109115	0.771831	0.851852	0.0513308	0	0.790021	0.789966	143.569	143.559	Training
353	0.210784	0.420174	0	0.480553	0.0666667	0.55	0.109115	0.754458	0.707407	0.281369	0.133333	0.474012	0.47191	88.7412	88.3763	Training
211	0.455882	0.663401	0	0	0	0.5	0.109115	0.0544849	0.222222	0.855513	0	0.146223	0.105346	31.8697	24.7775	Training
108	0.0223039	0.153581	0.737377	0.44724	0.000666667	0	0.109115	0.583601	0.751852	0.239544	0	0.57727	0.577301	106.656	106.662	Training
361	0.0661765	0.31526	0	1	0.0666667	0	0.313053	0.84873	0.777778	0.218631	0.2	0.445599	0.44557	83.8115	83.8063	Training
169	0.167892	0.50619	0.984933	0.586991	0.0233333	0.2	0.109115	0.205639	0.555556	0.427757	0.666667	0.83368	0.833671	151.143	151.142	Training
79	0.198529	0.602474	0	0	0	0.5	0.109115	0.636511	0.722222	0.268061	0.0933333	0.61885	0.618891	113.87	113.878	Training
398	0.0181373	0.308895	0.67002	0	0	0	0.10923	0.84873	0.777778	0.218631	0.733333	0.70201	0.701816	128.299	128.265	Training
267	0.455882	0.663401	0	0.413926	0.0666667	0.1	0.109115	0.0544849	0.222222	0.855513	0	0.255024	0.293502	50.7467	57.4226	Training
84	0.198529	0.614169	0	0.586991	0.0133333	0.5	0.109115	0.636511	0.722222	0.268061	0.0933333	0.431739	0.431784	81.4068	81.4146	Training
8	0.0906863	0.318111	0.851932	0.310445	0.0266667	0	0.110168	0.342978	0.577778	0.275665	0	0.18711	0.187139	38.9636	38.9687	Training
400	0.0181373	0.308895	0.67002	1	0.0333333	0	0.26675	0.84873	0.777778	0.218631	0.733333	0.546085	0.546117	101.246	101.251	Training
99	0.198529	0.602474	0	0.586991	0.0333333	0.5	0.109115	0.636511	0.722222	0.268061	0.733333	0.133056	0.133063	29.5852	29.5865	Training
364	0.0196078	0.30088	0.860292	1	0.0333333	0	0.26675	0.84873	0.777778	0.218631	0.2	0.7228	0.722799	131.906	131.906	Training
345	0.0686275	0	0.951426	0.554408	0.366667	0.55	0.114238	0.754458	0.707407	0.281369	0.733333	0.661816	0.661998	121.325	121.357	Training
365	0.0196078	0.30088	0.860292	1	0.0666667	0	0.313053	0.84873	0.777778	0.218631	0.2	0.67429	0.674228	123.489	123.478	Training
222	0.455882	0.663401	0	0.454524	0.0666667	0.5	0.109115	0.0544849	0.222222	0.855513	0	0.127512	0.135366	28.6234	29.986	Training
28	0.745098	0.746373	0.661672	0	0	0	0.102641	0.590793	0.740741	0.265589	0.146667	0.57034	0.570324	105.454	105.451	Training
31	0.759804	0.755258	0.661672	0.554408	0.00333333	0	0.147339	0.590793	0.740741	0.265589	0.333333	0.404019	0.403993	76.5974	76.5929	Training
309	0.196569	0.339036	0.955458	0.454524	0.0666667	0	0.109115	0.563528	0.740741	0.26654	0.866667	0.244144	0.244181	48.859	48.8653	Training
55	0.144608	0.140983	1	0.413926	0.2	0	0.109115	0.538025	0.740741	0.249049	0	0.293139	0.293097	57.3597	57.3524	Training
413	0.406127	0.342701	0.878063	0.586991	0.00333333	0	0.109115	0.0470666	0.259259	0.788973	0	0.445599	0.445489	83.8115	83.7923	Training
32	0.776961	0.751474	0.661672	0	0	0	0.102641	0.590793	0.740741	0.265589	0.466667	0.52183	0.521859	97.0374	97.0425	Training
344	0	0	0.951426	0.554408	0.366667	0.55	0.118156	0.754458	0.707407	0.281369	0.733333	0.627166	0.627134	115.313	115.308	Training
48	0.779412	0.751826	0.661672	0	0	0	0.102641	0.590793	0.740741	0.265589	0.466667	0.52183	0.521857	97.0374	97.0422	Training
347	1	0.583896	0	0	0	0.2	0.121002	0.895933	0.888889	0.0608365	0.133333	0.431739	0.431745	81.4068	81.4078	Training
270	0.455882	0.663401	0	0.413926	0.0666667	0	0.1112	0.0544849	0.222222	0.855513	0	0.259875	0.259023	51.5884	51.4405	Training
296	0.335784	0.668316	0.694154	0.413926	0.2	0.5	0.996777	0.576943	0.962963	0.0608365	0.2	0.0956341	0.0956891	23.0925	23.1021	Training
33	0.776961	0.751474	0.661672	0.554408	0.00333333	0	0.147339	0.590793	0.740741	0.265589	0.466667	0.397089	0.397044	75.395	75.3871	Training
221	0.455882	0.663401	0	0.454524	0.0666667	0.1	0.293345	0.0544849	0.222222	0.855513	0	0.0900901	0.161509	22.1306	34.5219	Training
370	0.0392157	0.320954	0.479735	0	0	0	0.10923	0.84873	0.777778	0.218631	0.2	0.76438	0.764299	139.12	139.106	Training
35	0.767157	0.747495	0.661672	0.554408	0.00333333	0	0.147339	0.590793	0.740741	0.265589	0.6	0.369369	0.36938	70.5856	70.5875	Training
318	0.249265	0.344984	0.955458	0.454524	0.0333333	0	0.109115	0.563528	0.740741	0.26654	0.6	0.236244	0.236211	47.4883	47.4826	Training
63	0.144608	0.140983	1	0.413926	1	0	0.109115	0.538025	0.740741	0.249049	0	0.466389	0.466349	87.4186	87.4116	Training
157	0.178431	0.504378	0.984933	0.586991	0.02	0	0.109115	0.205639	0.555556	0.427757	0.666667	0.59113	0.59101	109.061	109.04	Training
128	0.406863	0.705021	0.894145	0.936774	0.000666667	0.012	0.109115	0.396999	0.555556	0.43346	0	0.557866	0.557925	103.29	103.3	Training
46	0.752451	0.756919	0.661672	0	0	0	0.102641	0.590793	0.740741	0.265589	0.333333	0.54955	0.549545	101.847	101.846	Training
206	0.455882	0.663401	0	0	0	0.1	0.249031	0.0544849	0.222222	0.855513	0	0.209979	0.164096	42.9314	34.9706	Training
66	0.0882353	0.55853	0.851932	0.595525	0.0333333	0	0.1112	0.342978	0.577778	0.275665	0	0.215662	0.215705	43.9173	43.9248	Training
307	0.196569	0.339036	0.955458	0.454524	0.0666667	0	0.109115	0.563528	0.740741	0.26654	0.6	0.259044	0.25902	51.4441	51.44	Training
391	0.0661765	0.31526	0	1	0.0166667	0	0.231021	0.84873	0.777778	0.218631	0.733333	0.279279	0.279404	54.955	54.9766	Training
257	0.455882	0.663401	0	0.328029	0.0666667	0.1	0.109115	0.0544849	0.222222	0.855513	0	0.024948	0.0183005	10.8285	9.67513	Training
234	0.455882	0.663401	0	0.554408	0.0666667	0.5	0.109115	0.0544849	0.222222	0.855513	0	0.116424	0.069783	26.6996	18.6073	Training
414	0.423284	0.361323	0	0.586991	0.00166667	0	0.109115	0.0470666	0.259259	0.788973	0	0.424809	0.424759	80.2044	80.1956	Training
408	0.132353	0.35678	0.479735	0	0	0	0.140575	0.84873	0.814815	0.190114	0	0.386071	0.38614	73.4833	73.4952	Training
45	0.727941	0.758544	0.661672	0.454524	0.00333333	0	0.134996	0.590793	0.740741	0.265589	0.146667	0.126819	0.126839	28.5031	28.5065	Training
177	0.204902	0.568195	0.862518	0.413926	0.0666667	0.2	0.36042	1	0.948148	0.0646388	0.6	0.548857	0.548839	101.727	101.724	Training
219	0.455882	0.663401	0	0.454524	0.0666667	0.1	0.109115	0.0544849	0.222222	0.855513	0	0.019404	0.0431181	9.8666	13.981	Training
320	0.249265	0.344984	0.955458	0.454524	0.0333333	0	0.109115	0.563528	0.740741	0.26654	0.866667	0.206791	0.206871	42.3783	42.3921	Training
21	0.0936275	0.601003	0.851932	0	0	0.1	0.1112	0.342978	0.577778	0.275665	0	0.335343	0.335331	64.682	64.6799	Training
248	0.455882	0.663401	0	0.439582	0.0666667	0.1	0.109115	0.0544849	0.222222	0.855513	0	0.027027	0.029449	11.1892	11.6094	Training
199	0.0392157	0.281818	0.851932	0.413926	0.333333	0.004	0.109115	0.560003	0.740741	0.192015	0	0.154539	0.154444	33.3125	33.2961	Training
137	0.0735294	0.116668	0.851932	0.357987	0.00333333	0	0.102641	0.184984	0.444444	0.570342	0.6	0.666667	0.666597	122.167	122.155	Training
24	0.0879902	0.526575	0.851932	0.43151	0.0333333	0	0.1112	0.342978	0.577778	0.275665	0	0.215662	0.215522	43.9173	43.8931	Training
184	0.218137	0.461601	0.951426	0.512668	0.1	0	0.109115	0.378755	0.618519	0.190114	0	0.462924	0.463083	86.8174	86.8448	Training
205	0.455882	0.663401	0	0	0	0	0.109334	0.0544849	0.222222	0.855513	0	0.422938	0.398819	79.8798	75.6951	Training
134	0.0612745	0.119878	0.851932	0.413926	0.000666667	0	0.0992414	0.184984	0.444444	0.570342	0.6	0.88219	0.882107	159.56	159.546	Training
116	0.210784	0.544451	0.894145	0.936774	0.000666667	0.012	0.109115	0.396999	0.555556	0.43346	0	0.63271	0.632693	116.275	116.272	Training
212	0.455882	0.663401	0	0	0	0.1	0.109115	0.0544849	0.222222	0.855513	0	0.03465	0.0326546	12.5118	12.1656	Training
378	0.0196078	0.30088	0.860292	0	0	0	0.10923	0.84873	0.777778	0.218631	0.466667	0.72973	0.72965	133.108	133.094	Training
359	0.0661765	0.31526	0	1	0.0166667	0	0.231021	0.84873	0.777778	0.218631	0.2	0.383229	0.383281	72.9903	72.9993	Training
283	0.115196	0.696167	0.761148	0	0	0	0.0156871	0.183457	0.592593	0.385932	0.733333	0.88219	0.882132	159.56	159.55	Training
231	0.455882	0.663401	0	0.554408	0.0666667	0.1	0.109115	0.0544849	0.222222	0.855513	0	0.043659	0.023274	14.0748	10.538	Training
217	0.455882	0.663401	0	0.454524	0.0666667	0.1	0.293345	0.0544849	0.222222	0.855513	0	0.241857	0.161509	48.4622	34.5219	Training
56	0.144608	0.140983	1	0	0	0	0.109115	0.538025	0.740741	0.249049	0	0.77131	0.77129	140.322	140.319	Training
331	0.289461	0.35982	0.955458	0.454524	0.0666667	0	0.109115	0.563528	0.740741	0.26654	0.6	0.346154	0.346063	66.5577	66.542	Training
366	0.0181373	0.308895	0.67002	0	0	0	0.10923	0.84873	0.777778	0.218631	0.2	0.7228	0.722848	131.906	131.914	Training
306	0.196569	0.339036	0.955458	0.454524	0.0333333	0	0.109115	0.563528	0.740741	0.26654	0.6	0.276299	0.276324	54.4379	54.4423	Training
181	0.204902	0.568195	0.862518	0.454524	0.0666667	0.2	0.36042	1	0.948148	0.0646388	1	0.366597	0.366609	70.1046	70.1066	Training
97	0.198529	0.602474	0	0.586991	0.0333333	0.5	0.109115	0.636511	0.722222	0.268061	0.2	0.172557	0.172559	36.4387	36.4389	Training
114	0.210784	0.544451	0.894145	1	0.000666667	0	0.109115	0.396999	0.555556	0.43346	0	0.600139	0.600191	110.624	110.633	Training
278	0.455882	0.663401	0	0.413926	0.0666667	0.5	0.109115	0.0544849	0.222222	0.855513	0	0.0616771	0.064878	17.201	17.7563	Training
118	0.210784	0.544451	0.894145	1	0.00666667	0	0.109115	0.396999	0.555556	0.43346	0	0.677062	0.676965	123.97	123.953	Training
382	0.0181373	0.308895	0.67002	0	0	0	0.10923	0.84873	0.777778	0.218631	0.466667	0.71587	0.715999	130.703	130.726	Training
170	0.167892	0.50619	0.984933	0.586991	0.0266667	0.2	0.109115	0.205639	0.555556	0.427757	0.666667	0.848926	0.848899	153.789	153.784	Training
362	0.0196078	0.30088	0.860292	0	0	0	0.10923	0.84873	0.777778	0.218631	0.2	0.73666	0.736594	134.31	134.299	Training
54	0.144608	0.140983	1	0	0	0	0.109115	0.538025	0.740741	0.249049	0	0.77131	0.77129	140.322	140.319	Training
176	0.204902	0.568195	0.862518	0.413926	0.0666667	0.2	0.423072	1	0.948148	0.0646388	0.16	0.581428	0.581415	107.378	107.375	Training
194	0.0392157	0.281818	0.851932	0	0	0	0.109115	0.560003	0.740741	0.192015	0	0.88219	0.882002	159.56	159.527	Training
198	0.0392157	0.281818	0.851932	0.413926	0.0666667	0.004	0.109115	0.560003	0.740741	0.192015	0	0.175329	0.175324	36.9196	36.9188	Training
182	0.227941	0.469056	0.951426	0.512668	0.0333333	0	0.109115	0.378755	0.618519	0.190114	0	0.759113	0.759036	138.206	138.193	Training
343	0.0441176	0.0473426	0.951426	0.554408	0.366667	0.55	0.101857	0.754458	0.707407	0.281369	0.733333	0.421344	0.42134	79.6033	79.6026	Training
103	0.137255	0.560645	0	0.357987	0.333333	0	0.109115	0.558118	0.785185	0.209125	0.133333	0.327928	0.327559	63.3955	63.3315	Training
220	0.455882	0.663401	0	0.454524	0.0666667	0	0.110168	0.0544849	0.222222	0.855513	0	0.302148	0.302117	58.9227	58.9173	Training
130	0.406863	0.705021	0.894145	1	0.00666667	0	0.109115	0.396999	0.555556	0.43346	0	0.742204	0.742201	135.272	135.272	Training
304	0.196569	0.339036	0.955458	0.454524	0.0333333	0	0.109115	0.563528	0.740741	0.26654	0.333333	0.334165	0.334054	64.4776	64.4583	Training
60	0.144608	0.140983	1	0	0	0	0.109115	0.538025	0.740741	0.249049	0	0.77131	0.77129	140.322	140.319	Training
94	0.198529	0.614169	0	0.586991	0.0333333	0.5	0.109115	0.636511	0.722222	0.268061	0.466667	0.24255	0.242537	48.5825	48.5802	Training
193	0.0637255	0.481057	0.761148	0.736679	0.333333	0	0.109115	0.562792	0.925926	0	0.866667	0.397089	0.397048	75.395	75.3878	Training
140	0.0710784	0.120753	0.851932	0.357987	0.0666667	0	0.10152	0.184984	0.444444	0.570342	0.6	0.319473	0.319462	61.9286	61.9267	Training
148	0.352941	0.676926	0.694154	0.413926	0.0666667	0.5	0.109115	0.576943	0.951852	0.0608365	0.733333	0.104643	0.104918	24.6556	24.7033	Training
202	0.455882	0.663401	0	0	0	0.1	0.249031	0.0544849	0.222222	0.855513	0	0.133749	0.164096	29.7055	34.9706	Training
152	0.178431	0.504378	0.984933	0.586991	0.00333333	0	0.109115	0.205639	0.555556	0.427757	0.666667	0.26334	0.263595	52.1895	52.2337	Training
342	0	0.0504947	0.951426	0.534992	0.366667	0.55	0.112223	0.754458	0.707407	0.281369	0.733333	0.301455	0.301435	58.8025	58.7989	Training
10	0.0906863	0.318111	0.851932	0.310445	0.04	0	0.110168	0.342978	0.577778	0.275665	0	0.149688	0.14961	32.4709	32.4574	Training
269	0.455882	0.663401	0	0.413926	0.0666667	0.1	0.109115	0.0544849	0.222222	0.855513	0	0.0679141	0.0538599	18.2831	15.8447	Training
96	0.198529	0.57332	0	0.586991	0.0333333	0.5	0.109115	0.636511	0.722222	0.268061	0.0933333	0.187803	0.18781	39.0839	39.085	Training
210	0.455882	0.663401	0	0	0	0.1	0.249031	0.0544849	0.222222	0.855513	0	0.144837	0.164096	31.6292	34.9706	Training
240	0.455882	0.663401	0	0.554408	0.0666667	0.5	0.109115	0.0544849	0.222222	0.855513	0	0.043659	0.069783	14.0748	18.6073	Training
57	0.144608	0.140983	1	0.413926	0.333333	0	0.109115	0.538025	0.740741	0.249049	0	0.209979	0.210133	42.9314	42.958	Training
301	0.282108	0.359368	0.76518	0	0	0	0.109115	0.563528	0.740741	0.26654	0.333333	0.364033	0.363948	69.6598	69.645	Training
330	0.289461	0.35982	0.955458	0.454524	0.0333333	0	0.109115	0.563528	0.740741	0.26654	0.6	0.376091	0.376027	71.7519	71.7406	Training
36	0.781863	0.745616	0.661672	0	0	0	0.102641	0.590793	0.740741	0.265589	0.146667	0.57034	0.570309	105.454	105.449	Training
375	0.0661765	0.31526	0	1	0.0166667	0	0.231021	0.84873	0.777778	0.218631	0.466667	0.362439	0.362442	69.3832	69.3836	Training
20	0.123775	0.605801	0.851932	0	0	0	0.10923	0.342978	0.577778	0.275665	0	0.318642	0.318665	61.7843	61.7884	Training
369	0.0181373	0.308895	0.67002	1	0.0666667	0	0.313053	0.84873	0.777778	0.218631	0.2	0.438669	0.438748	82.6091	82.6227	Training
75	0.198529	0.614169	0	0	0	0.1	0.109115	0.636511	0.722222	0.268061	0.0933333	0.756757	0.75677	137.797	137.8	Training
200	0.0392157	0.281818	0.851932	0.413926	0.666667	0.004	0.109115	0.560003	0.740741	0.192015	0	0.140679	0.140793	30.9078	30.9276	Training
77	0.198529	0.602474	0	0	0	0.3	0.109115	0.636511	0.722222	0.268061	0.0933333	0.69508	0.695023	127.096	127.086	Training
263	0.455882	0.663401	0	0.328029	0.0666667	0.1	0.109115	0.0544849	0.222222	0.855513	0	0	0.0183005	6.5	9.67513	Training
411	0.332598	0.366651	0	0.586991	0.00333333	0	0.109115	0.0470666	0.259259	0.788973	0	0.52876	0.528812	98.2398	98.2488	Training
149	0.340686	0.670961	0.694154	0.413926	0.2	0.5	0.109115	0.576943	0.951852	0.0608365	0.733333	0.0873181	0.0871737	21.6497	21.6246	Training
368	0.0181373	0.308895	0.67002	1	0.0333333	0	0.26675	0.84873	0.777778	0.218631	0.2	0.60499	0.604957	111.466	111.46	Training
2	0.210784	0.218072	0	0	0	1	0.109115	0.774517	1	0.0209125	0	0.9307	0.926223	167.976	167.2	Training
52	0.144608	0.140983	1	0	0	0	0.109115	0.538025	0.740741	0.249049	0	0.77131	0.77129	140.322	140.319	Training
262	0.455882	0.663401	0	0.328029	0.0666667	0.5	0.109115	0.0544849	0.222222	0.855513	0	0.0783091	0.0560863	20.0866	16.231	Training
253	0.455882	0.663401	0	0.439582	0.0666667	0.5	0.109115	0.0544849	0.222222	0.855513	0	0.10395	0.150287	24.5353	32.5748	Training
259	0.455882	0.663401	0	0.328029	0.0666667	0.1	0.33939	0.0544849	0.222222	0.855513	0	0.124047	0.152972	28.0222	33.0406	Training
321	0.249265	0.344984	0.955458	0.454524	0.0666667	0	0.109115	0.563528	0.740741	0.26654	0.866667	0.196743	0.196716	40.6349	40.6302	Training
183	0.218137	0.461601	0.951426	0.512668	0.0666667	0	0.109115	0.378755	0.618519	0.190114	0	0.584893	0.584772	107.979	107.958	Training
151	0.17549	0.505707	0.984933	0	0	0	0.11719	0.205639	0.555556	0.427757	0.666667	0.247401	0.247427	49.4241	49.4286	Training
379	0.0196078	0.30088	0.860292	1	0.0166667	0	0.231021	0.84873	0.777778	0.218631	0.466667	0.75745	0.757372	137.918	137.904	Training
302	0.282108	0.359368	0.76518	0	0	0	0.109115	0.563528	0.740741	0.26654	0.6	0.32474	0.324882	62.8424	62.8671	Training
190	0.112745	0.469737	0.628178	0.497473	0.333333	0	0.109115	0.562792	0.925926	0	0.866667	0.154539	0.154602	33.3125	33.3234	Training
74	0.198529	0.602474	0	0	0	0.1	0.109115	0.636511	0.722222	0.268061	0.0933333	0.70201	0.701996	128.299	128.296	Training
243	0.455882	0.663401	0	0.439582	0.0666667	0.5	0.109115	0.0544849	0.222222	0.855513	0	0.185031	0.150287	38.6029	32.5748	Training
403	0.0392157	0.320954	0.479735	1	0.0166667	0	0.231021	0.84873	0.777778	0.218631	0.733333	0.629245	0.629069	115.674	115.644	Training
87	0.198529	0.602474	0	0.586991	0.0133333	0.5	0.109115	0.636511	0.722222	0.268061	0.0933333	0.300069	0.300085	58.562	58.5648	Training
239	0.455882	0.663401	0	0.554408	0.0666667	0.1	0.372127	0.0544849	0.222222	0.855513	0	0.155925	0.122116	33.553	27.6871	Training
143	0.357843	0.685089	0.694154	0	0	0.5	0.109115	0.576943	0.951852	0.0608365	0.2	0.544006	0.543923	100.885	100.871	Training
350	1	0.583896	0	0.404291	0.00666667	0.3	0.320423	0.895933	0.888889	0.0608365	0.133333	0.0505891	0.0506418	15.2772	15.2864	Training
266	0.455882	0.663401	0	0.328029	0.0666667	0.1	0.109115	0.0544849	0.222222	0.855513	0	0.031878	0.0183005	12.0308	9.67513	Training
288	0.0806373	0.174524	0.761148	0	0	0	0.0156871	0.183457	0.592593	0.385932	0.733333	0.98614	0.986115	177.595	177.591	Training
136	0.0612745	0.119878	0.851932	0.357987	0.000666667	0	0.10152	0.184984	0.444444	0.570342	0.6	0.76438	0.76435	139.12	139.115	Training
166	0.167892	0.50619	0.984933	0.586991	0.0133333	0.2	0.109115	0.205639	0.555556	0.427757	0.666667	0.700624	0.700645	128.058	128.062	Training
83	0.198529	0.614169	0	0.586991	0.00266667	0.5	0.109115	0.636511	0.722222	0.268061	0.0933333	0.53569	0.53565	99.4421	99.4352	Training
372	0.0392157	0.320954	0.479735	1	0.0333333	0	0.26675	0.84873	0.777778	0.218631	0.2	0.449064	0.44903	84.4127	84.4068	Training
155	0.178431	0.504378	0.984933	0.586991	0.0133333	0	0.109115	0.205639	0.555556	0.427757	0.666667	0.420651	0.420459	79.483	79.4497	Training
279	0.455882	0.663401	0	0.413926	0.0666667	0.1	0.109115	0.0544849	0.222222	0.855513	0	0	0.0538599	6.5	15.8447	Training
126	0.406863	0.705021	0.894145	1	0.000666667	0	0.109115	0.396999	0.555556	0.43346	0	0.699931	0.699835	127.938	127.921	Training
195	0.0392157	0.281818	0.851932	0	0	0.004	0.109115	0.560003	0.740741	0.192015	0	0.53569	0.535738	99.4421	99.4505	Training
265	0.455882	0.663401	0	0.328029	0.0666667	0.5	0.109115	0.0544849	0.222222	0.855513	0	0.029799	0.0560863	11.6701	16.231	Training
385	0.0181373	0.308895	0.67002	1	0.0666667	0	0.313053	0.84873	0.777778	0.218631	0.466667	0.424809	0.424755	80.2044	80.195	Training
104	0.137255	0.560645	0	0.413926	0.333333	0	0.109115	0.558118	0.785185	0.209125	0.133333	0.081289	0.0816657	20.6036	20.669	Training
153	0.178431	0.504378	0.984933	0.586991	0.00666667	0	0.109115	0.205639	0.555556	0.427757	0.666667	0.296604	0.296697	57.9608	57.9769	Training
282	0.0612745	0.224821	0	0.492043	0.333333	1	0.109115	0	0.259259	0.802281	0	0.404019	0.403545	76.5974	76.515	Training
226	0.455882	0.663401	0	0.454524	0.0666667	0.1	0.109115	0.0544849	0.222222	0.855513	0	0.0644491	0.0431181	17.6819	13.981	Training
25	0.0882353	0.513142	0.851932	0	0	0	0.10923	0.342978	0.577778	0.275665	0	0.216909	0.21703	44.1337	44.1547	Training
196	0.0392157	0.281818	0.851932	0.413926	0.00666667	0.004	0.109115	0.560003	0.740741	0.192015	0	0.327789	0.32787	63.3714	63.3854	Training
64	0.0882353	0.55853	0.851932	0	0	0	0.10923	0.342978	0.577778	0.275665	0	0.318642	0.318593	61.7843	61.776	Training
15	0.122549	0.51079	0.851932	0.554408	0.0333333	0	0.110168	0.342978	0.577778	0.275665	0	0.215662	0.215648	43.9173	43.915	Training
297	0.340686	0.670961	0.694154	0.413926	0.333333	0.5	1	0.576943	0.962963	0.0608365	0.2	0.0772003	0.0772234	19.8942	19.8983	Training
109	0.210784	0.544451	0.894145	0	0	0	0.109115	0.771831	0.851852	0.0513308	0	0.22176	0.221951	44.9754	45.0085	Training
336	0.289461	0.35982	0.76518	0.454524	0.0333333	0	0.109115	0.563528	0.740741	0.26654	0.6	0.27131	0.271267	53.5722	53.5648	Training
308	0.196569	0.339036	0.955458	0.454524	0.0333333	0	0.109115	0.563528	0.740741	0.26654	0.866667	0.263202	0.263244	52.1655	52.1728	Training
26	0.186275	0.597975	0.851932	0.461469	0.0333333	0	0.111098	0.342978	0.577778	0.275665	0	0.126819	0.126887	28.5031	28.5149	Training
76	0.198529	0.614169	0	0	0	0.3	0.109115	0.636511	0.722222	0.268061	0.0933333	0.620236	0.620245	114.111	114.112	Training
43	0.757353	0.757247	0.661672	0.413926	0.00333333	0	0.161605	0.590793	0.740741	0.265589	0.6	0.265419	0.265468	52.5502	52.5586	Training
280	0.0931373	0.238142	0	0	0	0	0.109115	0	0.259259	0.802281	0	0.75052	0.750523	136.715	136.716	Training
3	0.210784	0.218072	0	0.534992	0.00666667	1	0.109115	0.774517	1	0.0209125	0	0.66736	0.667574	122.287	122.324	Training
384	0.0181373	0.308895	0.67002	1	0.0333333	0	0.26675	0.84873	0.777778	0.218631	0.466667	0.580735	0.580739	107.257	107.258	Training
49	0.779412	0.751826	0.661672	0.454524	0.00333333	0	0.134996	0.590793	0.740741	0.265589	0.466667	0.0921691	0.0922036	22.4913	22.4973	Training
406	0.132353	0.35678	0	0	0	0	0.10923	0.84873	0.814815	0.190114	0	0.865696	0.865596	156.698	156.681	Training
30	0.759804	0.755258	0.661672	0	0	0	0.102641	0.590793	0.740741	0.265589	0.333333	0.54955	0.549545	101.847	101.846	Training
121	0.406863	0.705021	0.894145	0	0	0	0.109115	0.771831	0.851852	0.0513308	0	0.544006	0.543819	100.885	100.853	Training
115	0.210784	0.544451	0.894145	0.936774	0.000666667	0.012	0.109115	0.771831	0.851852	0.0513308	0	0.84061	0.840536	152.346	152.333	Training
389	0.0392157	0.320954	0.479735	1	0.0666667	0	0.313053	0.84873	0.777778	0.218631	0.466667	0.306999	0.307049	59.7644	59.773	Training
216	0.455882	0.663401	0	0	0	0.1	0.109115	0.0544849	0.222222	0.855513	0	0.0616771	0.0326546	17.201	12.1656	Training
264	0.455882	0.663401	0	0.328029	0.0666667	0.1	0.33939	0.0544849	0.222222	0.855513	0	0.114345	0.152972	26.3389	33.0406	Training
209	0.455882	0.663401	0	0	0	0	0.109334	0.0544849	0.222222	0.855513	0	0.398475	0.398819	75.6355	75.6951	Training
316	0.249265	0.344984	0.955458	0.454524	0.0333333	0	0.109115	0.563528	0.740741	0.26654	0.333333	0.242204	0.242203	48.5223	48.5222	Training
1	0.416667	0.200754	0	0.650423	0.133333	0.2	0.109115	0.685588	0	1	0.866667	0.369369	0.369454	70.5856	70.6002	Training
313	0.196569	0.339036	0.76518	0.454524	0.0666667	0	0.109115	0.563528	0.740741	0.26654	0.6	0.198267	0.198375	40.8994	40.9181	Training
22	0.0811275	0.605334	0.851932	0.507773	0.0333333	0.1	0.112223	0.342978	0.577778	0.275665	0	0.144837	0.144883	31.6292	31.6373	Training
317	0.249265	0.344984	0.955458	0.454524	0.0666667	0	0.109115	0.563528	0.740741	0.26654	0.333333	0.204297	0.204394	41.9455	41.9624	Training
319	0.249265	0.344984	0.955458	0.454524	0.0666667	0	0.109115	0.563528	0.740741	0.26654	0.6	0.208524	0.208565	42.6789	42.6861	Training
7	0.0857843	0.361323	0.851932	0.310445	0.02	0	0.110168	0.342978	0.577778	0.275665	0	0.193347	0.193348	40.0457	40.046	Training
141	0.0612745	0.119119	0.851932	0.357987	0.333333	0	0.10375	0.184984	0.444444	0.570342	0.6	0.264033	0.264069	52.3098	52.316	Training
86	0.198529	0.602474	0	0.586991	0.00266667	0.5	0.109115	0.636511	0.722222	0.268061	0.0933333	0.436868	0.436842	82.2965	82.2921	Training
352	0.210784	0.420174	0	0.480553	0.0333333	0.55	0.109115	0.754458	0.707407	0.281369	0.133333	0.190714	0.140107	39.5888	30.8086	Training
241	0.455882	0.663401	0	0.554408	0.0666667	0.1	0.109115	0.0544849	0.222222	0.855513	0	0.00623701	0.023274	7.58212	10.538	Training
215	0.455882	0.663401	0	0	0	0.5	0.109115	0.0544849	0.222222	0.855513	0	0.110187	0.105346	25.6175	24.7775	Training
68	0.137255	0.609878	0.851932	0.697617	0.0333333	1	0.11719	0.342978	0.577778	0.275665	0	0.0966043	0.0964973	23.2608	23.2423	Training
50	0.767157	0.756589	0.661672	0	0	0	0.102641	0.590793	0.740741	0.265589	0.6	0.5149	0.51489	95.8351	95.8334	Training
156	0.178431	0.504378	0.984933	0.586991	0.0166667	0	0.109115	0.205639	0.555556	0.427757	0.666667	0.525988	0.526279	97.7588	97.8094	Training
252	0.455882	0.663401	0	0.439582	0.0666667	0.1	0.109115	0.0544849	0.222222	0.855513	0	0.106722	0.141903	25.0163	31.1202	Training
395	0.0196078	0.30088	0.860292	1	0.0166667	0	0.231021	0.84873	0.777778	0.218631	0.733333	0.726265	0.726266	132.507	132.507	Training
357	0.70098	0.668729	0	0.678279	0.133333	0	0.0965823	0.255276	0.666667	0.342205	0.2	0.459459	0.459448	86.2162	86.2141	Training
254	0.455882	0.663401	0	0.439582	0.0666667	0.1	0.109115	0.0544849	0.222222	0.855513	0	0.031185	0.029449	11.9106	11.6094	Training
276	0.455882	0.663401	0	0.413926	0.0666667	0.1	0.109115	0.0544849	0.222222	0.855513	0	0.0873181	0.0538599	21.6497	15.8447	Training
178	0.204902	0.568195	0.862518	0.413926	0.0666667	0.2	0.33939	1	0.948148	0.0646388	1	0.491337	0.491349	91.7471	91.7491	Training
281	0.0612745	0.224821	0	0.492043	0.266667	0.1	0.109115	0	0.259259	0.802281	0	0.376299	0.376297	71.7879	71.7876	Training
390	0.0661765	0.31526	0	0	0	0	0.10923	0.84873	0.777778	0.218631	0.733333	0.72973	0.729756	133.108	133.113	Training
237	0.455882	0.663401	0	0.554408	0.0666667	0.5	0.109115	0.0544849	0.222222	0.855513	0	0.0554401	0.069783	16.1188	18.6073	Training
71	0.198529	0.614169	0	0	0	0	0.109115	0.636511	0.722222	0.268061	0.0933333	1	0.999871	180	179.978	Training
129	0.406863	0.705021	0.894145	1	0.00666667	0	0.109115	0.771831	0.851852	0.0513308	0	0.835759	0.835761	151.504	151.505	Training
144	0.357843	0.685089	0.694154	0	0	0.5	0.109115	0.576943	0.951852	0.0608365	0.733333	0.301455	0.301498	58.8025	58.8098	Training
335	0.289461	0.35982	0.76518	0.454524	0.0666667	0	0.109115	0.563528	0.740741	0.26654	0.333333	0.251906	0.251953	50.2056	50.2138	Training
133	0.0759804	0.118353	0.851932	0	0	0	0.10923	0.184984	0.444444	0.570342	0.6	0.9307	0.930635	167.976	167.965	Training
203	0.455882	0.663401	0	0	0	0.5	0.109115	0.0544849	0.222222	0.855513	0	0.0575191	0.105346	16.4796	24.7775	Training
393	0.0661765	0.31526	0	1	0.0666667	0	0.313053	0.84873	0.777778	0.218631	0.733333	0.397089	0.397118	75.395	75.3999	Training
255	0.455882	0.663401	0	0.328029	0.0666667	0.1	0.33939	0.0544849	0.222222	0.855513	0	0.184338	0.152972	38.4827	33.0406	Training
72	0.198529	0.602474	0	0	0	0.05	0.109115	0.636511	0.722222	0.268061	0.0933333	0.770617	0.770605	140.202	140.2	Training
396	0.0196078	0.30088	0.860292	1	0.0333333	0	0.26675	0.84873	0.777778	0.218631	0.733333	0.691615	0.691581	126.495	126.489	Training
235	0.455882	0.663401	0	0.554408	0.0666667	0.1	0.109115	0.0544849	0.222222	0.855513	0	0.040887	0.023274	13.5939	10.538	Training
37	0.781863	0.745616	0.661672	0.413926	0.00333333	0	0.161605	0.590793	0.740741	0.265589	0.146667	0.341649	0.341571	65.7762	65.7625	Training
358	0.0661765	0.31526	0	0	0	0	0.10923	0.84873	0.777778	0.218631	0.2	0.75052	0.754298	136.715	137.371	Training
164	0.167892	0.50619	0.984933	0.586991	0.00666667	0.2	0.109115	0.205639	0.555556	0.427757	0.666667	0.6535	0.661534	119.882	121.276	testing
17	0.129902	0.552741	0.851932	0.310445	0.0333333	0	0.110168	0.342978	0.577778	0.275665	0	0.161469	0.187233	34.5149	38.9849	testing
67	0.112745	0.577458	0.851932	0.686016	0.0333333	1	0.112223	0.342978	0.577778	0.275665	0	0.144837	0.182727	31.6292	38.2031	testing
4	0.0808824	0.327206	0.851932	0	0	0	0.109125	0.342978	0.577778	0.275665	0	0.320859	0.358699	62.1691	68.7342	testing
377	0.0661765	0.31526	0	1	0.0666667	0	0.313053	0.84873	0.777778	0.218631	0.466667	0.428274	0.41609	80.8056	78.6916	testing
214	0.455882	0.663401	0	0	0	0.1	0.249031	0.0544849	0.222222	0.855513	0	0.139293	0.164096	30.6674	34.9706	testing
290	0.0147059	0.184455	0.761148	0.413926	0.0333333	0	0.0164512	0.183457	0.592593	0.385932	0.733333	0.94456	0.757712	170.381	137.963	testing
381	0.0196078	0.30088	0.860292	1	0.0666667	0	0.313053	0.84873	0.777778	0.218631	0.466667	0.67429	0.589631	123.489	108.801	testing
5	0.0931373	0.355601	0.851932	0.310445	0.00666667	0	0.110168	0.342978	0.577778	0.275665	0	0.223839	0.19072	45.3361	39.5899	testing
338	0.289461	0.35982	0.76518	0.454524	0.0333333	0	0.109115	0.563528	0.740741	0.26654	0.866667	0.23569	0.22103	47.3921	44.8487	testing
227	0.455882	0.663401	0	0.454524	0.0666667	0.1	0.293345	0.0544849	0.222222	0.855513	0	0.0505891	0.161509	15.2772	34.5219	testing
191	0.0882353	0.483362	0.761148	0.558005	0.333333	0	0.109115	0.562792	0.925926	0	0.866667	0.189189	0.204051	39.3243	41.9029	testing
305	0.196569	0.339036	0.955458	0.454524	0.0666667	0	0.109115	0.563528	0.740741	0.26654	0.333333	0.287665	0.32541	56.4098	62.9586	testing
351	0.210784	0.420174	0	0	0	0.55	0.109115	0.754458	0.707407	0.281369	0.133333	0.573805	0.502583	106.055	93.6981	testing
409	0.332598	0.316156	0.878063	0	0	0	0.109115	0.0470666	0.259259	0.788973	0	0.82675	0.846752	149.941	153.412	testing
230	0.455882	0.663401	0	0.554408	0.0666667	0.5	0.109115	0.0544849	0.222222	0.855513	0	0.043659	0.069783	14.0748	18.6073	testing
185	0.279412	0.458843	0.951426	0.512668	0.0333333	0	0.109115	0.378755	0.618519	0.190114	0	0.714484	0.632281	130.463	116.201	testing
101	0.137255	0.560645	0	0.357987	0.166667	0	0.109115	0.558118	0.785185	0.209125	0.133333	0.399861	0.419954	75.876	79.362	testing
62	0.144608	0.140983	1	0	0	0	0.109115	0.538025	0.740741	0.249049	0	0.77131	0.77129	140.322	140.319	testing
291	0.0245098	0.145805	0	0	0	0.1	0	0.183457	0.592593	0.385932	0.733333	0.480249	0.489752	89.8233	91.4719	testing
251	0.455882	0.663401	0	0.439582	0.0666667	0.1	0.109115	0.0544849	0.222222	0.855513	0	0.036729	0.029449	12.8725	11.6094	testing
228	0.455882	0.663401	0	0.454524	0.0666667	0.5	0.109115	0.0544849	0.222222	0.855513	0	0.0713791	0.135366	18.8843	29.986	testing
29	0.745098	0.746373	0.661672	0.554408	0.00333333	0	0.147339	0.590793	0.740741	0.265589	0.146667	0.438669	0.400337	82.6091	75.9584	testing
256	0.455882	0.663401	0	0.328029	0.0666667	0.5	0.109115	0.0544849	0.222222	0.855513	0	0.109494	0.0560863	25.4972	16.231	testing
401	0.0181373	0.308895	0.67002	1	0.0666667	0	0.313053	0.84873	0.777778	0.218631	0.733333	0.424809	0.414225	80.2044	78.3681	testing
139	0.0588235	0.11732	0.851932	0.357987	0.0333333	0	0.104847	0.184984	0.444444	0.570342	0.6	0.54262	0.343471	100.644	66.0922	testing
298	0.282108	0.359368	0.955458	0	0	0	0.109115	0.563528	0.740741	0.26654	0.333333	0.894179	0.788448	161.64	143.296	testing
388	0.0392157	0.320954	0.479735	1	0.0333333	0	0.26675	0.84873	0.777778	0.218631	0.466667	0.445599	0.433964	83.8115	81.7927	testing
47	0.752451	0.756919	0.661672	0.454524	0.00333333	0	0.134996	0.590793	0.740741	0.265589	0.333333	0.119889	0.0758216	27.3008	19.6551	testing
127	0.406863	0.705021	0.894145	0.936774	0.000666667	0.012	0.109115	0.771831	0.851852	0.0513308	0	0.841996	0.851192	152.586	154.182	testing
272	0.455882	0.663401	0	0.413926	0.0666667	0.5	0.109115	0.0544849	0.222222	0.855513	0	0.123354	0.064878	27.9019	17.7563	testing
186	0.139461	0.247357	0.951426	0.512668	0.0666667	0	0.109115	0.378755	0.618519	0.190114	0	0.507623	0.440961	94.5726	83.0067	testing
85	0.198529	0.614169	0	0.586991	0.0333333	0.5	0.109115	0.636511	0.722222	0.268061	0.0933333	0.328482	0.36548	63.4917	69.9108	testing
232	0.455882	0.663401	0	0.554408	0.0666667	0	0.1112	0.0544849	0.222222	0.855513	0	0.309078	0.299643	60.1251	58.488	testing
106	0.137255	0.560645	0	0.413926	0.0666667	0	0.109115	0.558118	0.785185	0.209125	0.133333	0.0474705	0.135572	14.7361	30.0218	testing
373	0.0392157	0.320954	0.479735	1	0.0666667	0	0.313053	0.84873	0.777778	0.218631	0.2	0.320859	0.409081	62.1691	77.4756	testing
310	0.196569	0.339036	0.76518	0.454524	0.0333333	0	0.109115	0.563528	0.740741	0.26654	0.333333	0.254193	0.207987	50.6024	42.5857	testing
329	0.289461	0.35982	0.955458	0.454524	0.0666667	0	0.109115	0.563528	0.740741	0.26654	0.333333	0.340194	0.343578	65.5237	66.1107	testing
402	0.0392157	0.320954	0.479735	0	0	0	0.10923	0.84873	0.777778	0.218631	0.733333	0.73666	0.739434	134.31	134.792	testing
132	0.406863	0.705021	0.894145	1	0.00666667	0.012	0.109115	0.396999	0.555556	0.43346	0	0.582121	0.717418	107.498	130.972	testing
78	0.198529	0.614169	0	0	0	0.5	0.109115	0.636511	0.722222	0.268061	0.0933333	0.54262	0.608602	100.644	112.092	testing
412	0.436765	0.366651	0.878063	0.586991	0.00333333	0	0.109115	0.0470666	0.259259	0.788973	0	0.452529	0.410849	85.0139	77.7823	testing
192	0.0882353	0.45318	0.628178	0.661487	0.333333	0	0.109115	0.562792	0.925926	0	0.866667	0.265419	0.201061	52.5502	41.384	testing
161	0.178431	0.504378	0.984933	0.586991	0.0333333	0	0.109115	0.205639	0.555556	0.427757	0.666667	0.661816	0.819582	121.325	148.698	testing
119	0.210784	0.544451	0.894145	1	0.00666667	0.012	0.109115	0.771831	0.851852	0.0513308	0	0.901594	0.813454	162.927	147.634	testing
260	0.455882	0.663401	0	0.328029	0.0666667	0.5	0.109115	0.0544849	0.222222	0.855513	0	0.0866251	0.0560863	21.5295	16.231	testing
334	0.289461	0.35982	0.76518	0.454524	0.0333333	0	0.109115	0.563528	0.740741	0.26654	0.333333	0.290922	0.269507	56.9749	53.2595	testing
360	0.0661765	0.31526	0	1	0.0333333	0	0.26675	0.84873	0.777778	0.218631	0.2	0.66043	0.581606	121.085	107.409	testing
6	0.0612745	0.327206	0.851932	0.310445	0.0133333	0	0.110168	0.342978	0.577778	0.275665	0	0.2079	0.18997	42.5707	39.4598	testing
387	0.0392157	0.320954	0.479735	1	0.0166667	0	0.231021	0.84873	0.777778	0.218631	0.466667	0.64657	0.659626	118.68	120.945	testing
90	0.198529	0.602474	0	0.586991	0.0133333	0.5	0.109115	0.636511	0.722222	0.268061	0.0933333	0.460152	0.398986	86.3365	75.724	testing
246	0.455882	0.663401	0	0.439582	0.0666667	0.1	0.109115	0.0544849	0.222222	0.855513	0	0.0762301	0.141903	19.7259	31.1202	testing
107	0.0223039	0.153581	0.737377	0	0	0	0.109115	0.583601	0.751852	0.239544	0	0.841303	0.73757	152.466	134.468	testing
328	0.289461	0.35982	0.955458	0.454524	0.0333333	0	0.109115	0.563528	0.740741	0.26654	0.333333	0.387179	0.373958	73.6756	71.3817	testing
363	0.0196078	0.30088	0.860292	1	0.0166667	0	0.231021	0.84873	0.777778	0.218631	0.2	0.75745	0.757225	137.918	137.879	val
397	0.0196078	0.30088	0.860292	1	0.0666667	0	0.313053	0.84873	0.777778	0.218631	0.733333	0.663895	0.566327	121.686	104.758	val
65	0.112745	0.577458	0.851932	0	0	1	0.109439	0.342978	0.577778	0.275665	0	0.335343	0.399869	64.682	75.8773	val
171	0.167892	0.50619	0.984933	0.586991	0.03	0.2	0.109115	0.205639	0.555556	0.427757	0.666667	0.857935	0.848998	155.352	153.801	val
284	0.127451	0.752524	0.951426	0.413926	0.0333333	0	0.0141422	0.183457	0.592593	0.385932	0.733333	0.397089	0.377752	75.395	72.0399	val
295	0.370098	0.691097	0.694154	0.413926	0.0666667	0.5	0.990039	0.576943	0.962963	0.0608365	0.2	0.104643	0.181222	24.6556	37.942	val
323	0.249265	0.344984	0.76518	0.454524	0.0666667	0	0.109115	0.563528	0.740741	0.26654	0.333333	0.160222	0.194371	34.2985	40.2234	val
122	0.406863	0.705021	0.894145	0	0	0	0.109115	0.396999	0.555556	0.43346	0	0.480249	0.340628	89.8233	65.5989	val
293	0.357843	0.685089	0.694154	0	0	0	0.10923	0.576943	0.962963	0.0608365	0.2	0.544006	0.438369	100.885	82.5571	val
58	0.144608	0.140983	1	0	0	0	0.109115	0.538025	0.740741	0.249049	0	0.77131	0.77129	140.322	140.319	val
197	0.0392157	0.281818	0.851932	0.413926	0.0333333	0.004	0.109115	0.560003	0.740741	0.192015	0	0.209979	0.166725	42.9314	35.4267	val
244	0.455882	0.663401	0	0.439582	0.0666667	0.1	0.109115	0.0544849	0.222222	0.855513	0	0.0540541	0.029449	15.8784	11.6094	val
189	0.0637255	0.459619	0	0.44724	0.333333	0	0.109115	0.562792	0.925926	0	0.866667	0.106029	0.165392	24.896	35.1955	val
348	1	0.583896	0	0	0	0.3	0.118156	0.895933	0.888889	0.0608365	0.133333	0.383229	0.401265	72.9903	76.1196	val
322	0.249265	0.344984	0.76518	0.454524	0.0333333	0	0.109115	0.563528	0.740741	0.26654	0.333333	0.183784	0.194072	38.3865	40.1714	val
18	0.301471	0.499679	0.703875	0	0	0	0.10923	0.699422	0.925926	0.0722433	0	0.81289	0.85572	147.536	154.967	val
40	0.769608	0.748965	0.661672	0	0	0	0.102641	0.590793	0.740741	0.265589	0.466667	0.52183	0.520161	97.0374	96.748	val
80	0.198529	0.614169	0	0.586991	0.00266667	0.5	0.109115	0.636511	0.722222	0.268061	0.0933333	0.467082	0.442101	87.5388	83.2046	val
225	0.455882	0.663401	0	0.454524	0.0666667	0.5	0.109115	0.0544849	0.222222	0.855513	0	0.220374	0.135366	44.7349	29.986	val
168	0.167892	0.50619	0.984933	0.586991	0.02	0.2	0.109115	0.205639	0.555556	0.427757	0.666667	0.801109	0.767233	145.492	139.615	val
268	0.455882	0.663401	0	0.413926	0.0666667	0.5	0.109115	0.0544849	0.222222	0.855513	0	0.0949411	0.064878	22.9723	17.7563	val
229	0.455882	0.663401	0	0.554408	0.0666667	0.1	0.372127	0.0544849	0.222222	0.855513	0	0.0679141	0.122116	18.2831	27.6871	val
414	0.321078	0.295897	0	0.586991	0.00166667	0	0.109115	0.0470666	0.259259	0.788973	0	0.438669	0.535654	82.6091	99.436	val
247	0.455882	0.663401	0	0.439582	0.0666667	0.5	0.109115	0.0544849	0.222222	0.855513	0	0.126819	0.150287	28.5031	32.5748	val
327	0.249265	0.344984	0.76518	0.454524	0.0666667	0	0.109115	0.563528	0.740741	0.26654	0.866667	0.116493	0.170699	26.7116	36.1162	val
407	0.132353	0.35678	0.860292	0	0	0	0.140575	0.84873	0.814815	0.190114	0	0.581635	0.405923	107.414	76.9276	val
325	0.249265	0.344984	0.76518	0.454524	0.0666667	0	0.109115	0.563528	0.740741	0.26654	0.6	0.138669	0.19233	30.5591	39.8693	val
81	0.198529	0.614169	0	0.586991	0.0133333	0.5	0.109115	0.636511	0.722222	0.268061	0.0933333	0.381843	0.337805	72.7498	65.1092	val
277	0.455882	0.663401	0	0.413926	0.0666667	0.1	0.109115	0.0544849	0.222222	0.855513	0	0.229383	0.293502	46.298	57.4226	val
337	0.289461	0.35982	0.76518	0.454524	0.0666667	0	0.109115	0.563528	0.740741	0.26654	0.6	0.239432	0.248408	48.0414	49.5987	val
224	0.455882	0.663401	0	0.454524	0.0666667	0.1	0.293345	0.0544849	0.222222	0.855513	0	0.153846	0.161509	33.1923	34.5219	val
376	0.0661765	0.31526	0	1	0.0333333	0	0.26675	0.84873	0.777778	0.218631	0.466667	0.63964	0.57833	117.477	106.84	val
312	0.196569	0.339036	0.76518	0.454524	0.0333333	0	0.109115	0.563528	0.740741	0.26654	0.6	0.241164	0.202998	48.342	41.7202	val
165	0.167892	0.50619	0.984933	0.586991	0.01	0.2	0.109115	0.205639	0.555556	0.427757	0.666667	0.66736	0.697697	122.287	127.55	val
355	0.210784	0.420174	0	0.480553	0.0333333	0.55	0.109115	0.754458	0.707407	0.281369	0.133333	0.205128	0.401074	42.0897	76.0863	val
11	0.0686275	0.3078	0.851932	0.310445	0.0466667	0	0.110168	0.342978	0.577778	0.275665	0	0.137907	0.149994	30.4269	32.5239	val
159	0.178431	0.504378	0.984933	0.586991	0.0266667	0	0.109115	0.205639	0.555556	0.427757	0.666667	0.645184	0.655443	118.439	120.219	val
207	0.455882	0.663401	0	0	0	0.5	0.109115	0.0544849	0.222222	0.855513	0	0.0533611	0.105346	15.7581	24.7775	val
93	0.198529	0.614169	0	0.586991	0.0333333	0.5	0.109115	0.636511	0.722222	0.268061	0.2	0.264033	0.262754	52.3098	52.0879	val
289	0.0245098	0.145805	0.951426	0.413926	0.0333333	0	0.0141422	0.183457	0.592593	0.385932	0.733333	0.78517	0.715898	142.727	130.708	val
311	0.196569	0.339036	0.76518	0.454524	0.0666667	0	0.109115	0.563528	0.740741	0.26654	0.333333	0.234165	0.20101	47.1276	41.3753	val
41	0.769608	0.748965	0.661672	0.413926	0.00333333	0	0.161605	0.590793	0.740741	0.265589	0.466667	0.286209	0.316449	56.1573	61.4039	val
258	0.455882	0.663401	0	0.328029	0.0666667	0	0.109648	0.0544849	0.222222	0.855513	0	0.400554	0.292995	75.9962	57.3347	val
146	0.340686	0.670961	0.694154	0.413926	0.2	0.5	0.109115	0.576943	0.951852	0.0608365	0.2	0.407484	0.282942	77.1985	55.5904	val
95	0.198529	0.614169	0	0.586991	0.0333333	0.5	0.109115	0.636511	0.722222	0.268061	0.733333	0.215523	0.184063	43.8933	38.4349	val
92	0.198529	0.614169	0	0.586991	0.0333333	0.5	0.109115	0.636511	0.722222	0.268061	0.0933333	0.280665	0.281347	55.1954	55.3137	val
250	0.455882	0.663401	0	0.439582	0.0666667	0.5	0.109115	0.0544849	0.222222	0.855513	0	0.142758	0.150287	31.2685	32.5748	val
117	0.210784	0.544451	0.894145	1	0.00666667	0	0.109115	0.771831	0.851852	0.0513308	0	0.84754	0.795939	153.548	144.595	val
23	0.0872549	0.525923	0.851932	0.554408	0.0333333	0.1	0.11719	0.342978	0.577778	0.275665	0	0.0966043	0.183644	23.2608	38.3622	val
314	0.196569	0.339036	0.76518	0.454524	0.0333333	0	0.109115	0.563528	0.740741	0.26654	0.866667	0.22273	0.188075	45.1437	39.131	val

## Sheet: XGBR
	Porosity (%)	Permeability (mD)	Salinity (ppm)	NPs Size (nm)	NPs Conc. (wt%)	Additive Conc. (wt%)	Viscosity (cP)	Oil Viscosity (cP)	Oil SG	API	Temp.	True_CA	Predict_CA	True_CA (Degree)	Predict_CA (Degree)	Set
13	0.0882353	0.3078	0.851932	0.310445	0.06	0	0.1112	0.342978	0.577778	0.275665	0	0.121968	0.122501	27.6615	27.754	Training
187	0.139461	0.247357	0.951426	0.512668	0.1	0	0.109115	0.378755	0.618519	0.190114	0	0.402287	0.40283	76.2968	76.3911	Training
61	0.144608	0.140983	1	0.413926	0.666667	0	0.109115	0.538025	0.740741	0.249049	0	0.459459	0.459495	86.2162	86.2223	Training
286	0.127451	0.752524	0	0	0	0.1	0	0.183457	0.592593	0.385932	0.733333	0.50104	0.501088	93.4304	93.4388	Training
405	0.0392157	0.320954	0.479735	1	0.0666667	0	0.313053	0.84873	0.777778	0.218631	0.733333	0.296604	0.29684	57.9608	58.0017	Training
102	0.137255	0.560645	0	0.413926	0.166667	0	0.109115	0.558118	0.785185	0.209125	0.133333	0.100208	0.101041	23.8861	24.0306	Training
39	0.776961	0.753561	0.661672	0.413926	0.00333333	0	0.161605	0.590793	0.740741	0.265589	0.333333	0.306999	0.307023	59.7644	59.7685	Training
271	0.455882	0.663401	0	0.413926	0.0666667	0.1	0.109115	0.0544849	0.222222	0.855513	0	0.343035	0.288766	66.0166	56.6008	Training
172	0.167892	0.50619	0.984933	0.586991	0.0333333	0.2	0.109115	0.205639	0.555556	0.427757	0.666667	0.862786	0.861775	156.193	156.018	Training
371	0.0392157	0.320954	0.479735	1	0.0166667	0	0.231021	0.84873	0.777778	0.218631	0.2	0.66043	0.659335	121.085	120.895	Training
340	0.0196078	0.0645732	0.951426	0	0	0	0.0980834	0.754458	0.707407	0.281369	0.733333	0.918226	0.918516	165.812	165.863	Training
98	0.198529	0.602474	0	0.586991	0.0333333	0.5	0.109115	0.636511	0.722222	0.268061	0.466667	0.158004	0.157006	33.9137	33.7405	Training
354	0.210784	0.420174	0	0.480553	0.0333333	0.55	0.109115	0.754458	0.707407	0.281369	0.133333	0.600624	0.39609	110.708	75.2216	Training
180	0.204902	0.568195	0.862518	0.454524	0.0666667	0.2	0.377927	1	0.948148	0.0646388	0.6	0.401247	0.402275	76.1164	76.2947	Training
294	0.352941	0.676926	0.694154	0	0	0.5	0.95676	0.576943	0.962963	0.0608365	0.2	0.301455	0.301779	58.8025	58.8587	Training
315	0.196569	0.339036	0.76518	0.454524	0.0666667	0	0.109115	0.563528	0.740741	0.26654	0.866667	0.194525	0.193338	40.2501	40.0441	Training
392	0.0661765	0.31526	0	1	0.0333333	0	0.26675	0.84873	0.777778	0.218631	0.733333	0.54955	0.547282	101.847	101.454	Training
367	0.0181373	0.308895	0.67002	1	0.0166667	0	0.231021	0.84873	0.777778	0.218631	0.2	0.68122	0.682436	124.692	124.903	Training
273	0.455882	0.663401	0	0.413926	0.0666667	0.1	0.109115	0.0544849	0.222222	0.855513	0	0.0699931	0.0564945	18.6438	16.3018	Training
300	0.282108	0.359368	0.955458	0	0	0	0.109115	0.563528	0.740741	0.26654	0.866667	0.663687	0.663628	121.65	121.639	Training
82	0.198529	0.614169	0	0.586991	0.0333333	0.5	0.109115	0.636511	0.722222	0.268061	0.0933333	0.281358	0.28095	55.3157	55.2448	Training
383	0.0181373	0.308895	0.67002	1	0.0166667	0	0.231021	0.84873	0.777778	0.218631	0.466667	0.677755	0.677324	124.09	124.016	Training
380	0.0196078	0.30088	0.860292	1	0.0333333	0	0.26675	0.84873	0.777778	0.218631	0.466667	0.70894	0.710036	129.501	129.691	Training
27	0.153922	0.518345	0.836865	0	0	0	0.109334	0.695951	0.777778	0.219772	0	0.864865	0.863438	156.554	156.307	Training
89	0.198529	0.602474	0	0.586991	0.00266667	0.5	0.109115	0.636511	0.722222	0.268061	0.0933333	0.513514	0.514253	95.5946	95.7229	Training
326	0.249265	0.344984	0.76518	0.454524	0.0333333	0	0.109115	0.563528	0.740741	0.26654	0.866667	0.156341	0.155667	33.6252	33.5082	Training
73	0.198529	0.614169	0	0	0	0.05	0.109115	0.636511	0.722222	0.268061	0.0933333	0.852391	0.851498	154.39	154.235	Training
69	0.421569	1	0.64661	0	0	0	0.111406	0.559063	0.703704	0.298479	0.133333	0.397089	0.397026	75.395	75.384	Training
162	0.16201	0.503813	0.984933	0	0	0.2	0.109115	0.205639	0.555556	0.427757	0.666667	0.640333	0.640235	117.598	117.581	Training
91	0.198529	0.602474	0	0.586991	0.0333333	0.5	0.109115	0.636511	0.722222	0.268061	0.0933333	0.362439	0.36558	69.3832	69.9281	Training
174	0.0882353	0.54598	0.862518	0	0	0.2	0.350432	1	0.948148	0.0646388	0.6	0.75052	0.750673	136.715	136.742	Training
179	0.204902	0.568195	0.862518	0.454524	0.0666667	0.2	0.433061	1	0.948148	0.0646388	0.16	0.444906	0.445113	83.6913	83.7271	Training
386	0.0392157	0.320954	0.479735	0	0	0	0.10923	0.84873	0.777778	0.218631	0.466667	0.75052	0.752113	136.715	136.992	Training
125	0.406863	0.705021	0.894145	1	0.000666667	0	0.109115	0.771831	0.851852	0.0513308	0	0.873874	0.870882	158.117	157.598	Training
59	0.144608	0.140983	1	0.413926	0.466667	0	0.109115	0.538025	0.740741	0.249049	0	0.431739	0.432044	81.4068	81.4596	Training
120	0.210784	0.544451	0.894145	1	0.00666667	0.012	0.109115	0.396999	0.555556	0.43346	0	0.678448	0.679191	124.211	124.34	Training
12	0.0661765	0.281818	0.851932	0.310445	0.0533333	0	0.1112	0.342978	0.577778	0.275665	0	0.129591	0.129902	28.9841	29.0381	Training
324	0.249265	0.344984	0.76518	0.454524	0.0333333	0	0.109115	0.563528	0.740741	0.26654	0.6	0.190783	0.18944	39.6009	39.3679	Training
417	0.409804	0.313128	0.878063	0.586991	0.00166667	0	0.109115	0.0470666	0.259259	0.788973	0	0.327789	0.32896	63.3714	63.5746	Training
173	0.0882353	0.54598	0.862518	0	0	0.2	0.406041	1	0.948148	0.0646388	0.16	0.781705	0.781276	142.126	142.051	Training
399	0.0181373	0.308895	0.67002	1	0.0166667	0	0.231021	0.84873	0.777778	0.218631	0.733333	0.656965	0.656284	120.483	120.365	Training
303	0.282108	0.359368	0.76518	0	0	0	0.109115	0.563528	0.740741	0.26654	0.866667	0.259459	0.260467	51.5162	51.691	Training
341	0.0196078	0.0645732	0.951426	0.534992	0.366667	0.55	0.110168	0.754458	0.707407	0.281369	0.733333	0.36036	0.360119	69.0225	68.9806	Training
349	1	0.583896	0	0.404291	0.00666667	0.2	0.36042	0.895933	0.888889	0.0608365	0.133333	0.154539	0.154492	33.3125	33.3043	Training
374	0.0661765	0.31526	0	0	0	0	0.10923	0.84873	0.777778	0.218631	0.466667	0.74359	0.74274	135.513	135.365	Training
414	0.334804	0.303257	0.878063	0.586991	0.00166667	0	0.109115	0.0470666	0.259259	0.788973	0	0.355509	0.355516	68.1809	68.182	Training
88	0.198529	0.602474	0	0.586991	0.0333333	0.5	0.109115	0.636511	0.722222	0.268061	0.0933333	0.187526	0.181175	39.0358	37.9338	Training
131	0.406863	0.705021	0.894145	1	0.00666667	0.012	0.109115	0.771831	0.851852	0.0513308	0	0.801802	0.801396	145.613	145.542	Training
124	0.406863	0.705021	0.894145	0	0	0.012	0.109115	0.396999	0.555556	0.43346	0	0.378378	0.377719	72.1486	72.0342	Training
261	0.455882	0.663401	0	0.328029	0.0666667	0.1	0.33939	0.0544849	0.222222	0.855513	0	0.188496	0.152766	39.2041	33.0048	Training
14	0.0931373	0.3078	0.851932	0.310445	0.0666667	0	0.1112	0.342978	0.577778	0.275665	0	0.0990991	0.101506	23.6937	24.1114	Training
332	0.289461	0.35982	0.955458	0.454524	0.0333333	0	0.109115	0.563528	0.740741	0.26654	0.866667	0.351421	0.352549	67.4715	67.6673	Training
242	0.455882	0.663401	0	0.439582	0.0666667	0.1	0.109115	0.0544849	0.222222	0.855513	0	0.106722	0.147417	25.0163	32.0769	Training
123	0.406863	0.705021	0.894145	0	0	0.012	0.109115	0.771831	0.851852	0.0513308	0	0.334719	0.336968	64.5738	64.9639	Training
138	0.0686275	0.119246	0.851932	0.357987	0.00666667	0	0.0992414	0.184984	0.444444	0.570342	0.6	0.629245	0.629496	115.674	115.717	Training
111	0.210784	0.544451	0.894145	0	0	0.012	0.109115	0.771831	0.851852	0.0513308	0	0.216216	0.218953	44.0135	44.4884	Training
51	0.767157	0.756589	0.661672	0.454524	0.00333333	0	0.134996	0.590793	0.740741	0.265589	0.6	0.0713791	0.0723212	18.8843	19.0477	Training
112	0.210784	0.544451	0.894145	0	0	0.012	0.109115	0.396999	0.555556	0.43346	0	0.508663	0.501056	94.7529	93.4332	Training
9	0.0514706	0.388865	0.851932	0.310445	0.0333333	0	0.110168	0.342978	0.577778	0.275665	0	0.161469	0.162631	34.5149	34.7165	Training
249	0.455882	0.663401	0	0.439582	0.0666667	0.1	0.109115	0.0544849	0.222222	0.855513	0	0.212751	0.147417	43.4123	32.0769	Training
16	0.112745	0.563513	0.851932	0.422977	0.0333333	0	0.110168	0.342978	0.577778	0.275665	0	0.162717	0.162111	34.7313	34.6262	Training
204	0.455882	0.663401	0	0	0	0.1	0.109115	0.0544849	0.222222	0.855513	0	0.012474	0.032712	8.66424	12.1755	Training
0	0.416667	0.200754	0	0	0	0	0.109115	0.685588	0	1	0.866667	0.96535	0.965176	173.988	173.958	Training
105	0.137255	0.560645	0	0.357987	0.0666667	0	0.109115	0.558118	0.785185	0.209125	0.133333	0.214068	0.213461	43.6408	43.5355	Training
274	0.455882	0.663401	0	0.413926	0.0666667	0.1	0.109115	0.0544849	0.222222	0.855513	0	0.283437	0.288766	55.6764	56.6008	Training
236	0.455882	0.663401	0	0.554408	0.0666667	0.1	0.372127	0.0544849	0.222222	0.855513	0	0.162162	0.121587	34.6351	27.5954	Training
356	0.70098	0.668729	0	0	0	0	0.109125	0.255276	0.666667	0.342205	0.2	0.61192	0.611861	112.668	112.658	Training
70	0.421569	1	0.64661	0	0	0.038	0.111406	0.559063	0.703704	0.298479	0.133333	0.293139	0.293542	57.3597	57.4296	Training
275	0.455882	0.663401	0	0.413926	0.0666667	0.5	0.109115	0.0544849	0.222222	0.855513	0	0.0686071	0.0717885	18.4033	18.9553	Training
38	0.776961	0.753561	0.661672	0	0	0	0.102641	0.590793	0.740741	0.265589	0.333333	0.54955	0.549545	101.847	101.846	Training
150	0.370098	0.691097	0.694154	0.413926	0.333333	0.5	0.109115	0.576943	0.951852	0.0608365	0.733333	0.0772003	0.0788845	19.8942	20.1865	Training
233	0.455882	0.663401	0	0.554408	0.0666667	0.1	0.372127	0.0544849	0.222222	0.855513	0	0.047124	0.121587	14.676	27.5954	Training
163	0.167892	0.50619	0.984933	0.586991	0.00333333	0.2	0.109115	0.205639	0.555556	0.427757	0.666667	0.645184	0.644936	118.439	118.396	Training
167	0.167892	0.50619	0.984933	0.586991	0.0166667	0.2	0.109115	0.205639	0.555556	0.427757	0.666667	0.752599	0.752518	137.076	137.062	Training
292	0.0147059	0.184455	0	0.413926	0.0333333	0.1	0.0167046	0.183457	0.592593	0.385932	0.733333	0.70894	0.708669	129.501	129.454	Training
333	0.289461	0.35982	0.955458	0.454524	0.0666667	0	0.109115	0.563528	0.740741	0.26654	0.866667	0.310395	0.309471	60.3535	60.1932	Training
394	0.0196078	0.30088	0.860292	0	0	0	0.10923	0.84873	0.777778	0.218631	0.733333	0.70894	0.708997	129.501	129.511	Training
145	0.352941	0.676926	0.694154	0.413926	0.0666667	0.5	0.109115	0.576943	0.951852	0.0608365	0.2	0.45045	0.448634	84.6532	84.3381	Training
208	0.455882	0.663401	0	0	0	0.1	0.109115	0.0544849	0.222222	0.855513	0	0.019404	0.032712	9.8666	12.1755	Training
42	0.757353	0.757247	0.661672	0	0	0	0.102641	0.590793	0.740741	0.265589	0.6	0.5149	0.514608	95.8351	95.7846	Training
160	0.178431	0.504378	0.984933	0.586991	0.03	0	0.109115	0.205639	0.555556	0.427757	0.666667	0.655579	0.653561	120.243	119.893	Training
339	0.289461	0.35982	0.76518	0.454524	0.0666667	0	0.109115	0.563528	0.740741	0.26654	0.866667	0.208455	0.210649	42.6669	43.0476	Training
238	0.455882	0.663401	0	0.554408	0.0666667	0.1	0.109115	0.0544849	0.222222	0.855513	0	0.002079	0.0238457	6.86071	10.6372	Training
245	0.455882	0.663401	0	0.439582	0.0666667	0	0.112223	0.0544849	0.222222	0.855513	0	0.304227	0.301929	59.2834	58.8847	Training
218	0.455882	0.663401	0	0.454524	0.0666667	0.5	0.109115	0.0544849	0.222222	0.855513	0	0.142758	0.133845	31.2685	29.7221	Training
410	0.332598	0.316156	0	0.586991	0.00333333	0	0.109115	0.0470666	0.259259	0.788973	0	0.5842	0.581749	107.859	107.433	Training
201	0.455882	0.663401	0	0	0	0	0.109334	0.0544849	0.222222	0.855513	0	0.309078	0.396182	60.1251	75.2376	Training
346	1	0.583896	0	0	0	0	0.10923	0.895933	0.888889	0.0608365	0.133333	0.63964	0.640312	117.477	117.594	Training
299	0.282108	0.359368	0.955458	0	0	0	0.109115	0.563528	0.740741	0.26654	0.6	0.796188	0.793154	144.639	144.112	Training
213	0.455882	0.663401	0	0	0	0	0.109334	0.0544849	0.222222	0.855513	0	0.453915	0.396182	85.2543	75.2376	Training
147	0.370098	0.691097	0.694154	0.413926	0.333333	0.5	0.109115	0.576943	0.951852	0.0608365	0.2	0.295911	0.294808	57.8406	57.6491	Training
223	0.455882	0.663401	0	0.454524	0.0666667	0.1	0.109115	0.0544849	0.222222	0.855513	0	0.040887	0.0415387	13.5939	13.707	Training
100	0.137255	0.560645	0	0	0	0	0.109115	0.558118	0.785185	0.209125	0.133333	0.88219	0.882496	159.56	159.613	Training
34	0.767157	0.747495	0.661672	0	0	0	0.102641	0.590793	0.740741	0.265589	0.6	0.5149	0.514608	95.8351	95.7846	Training
188	0.0882353	0.469737	0	0	0	0	0.109115	0.562792	0.925926	0	0.866667	0.92377	0.923439	166.774	166.717	Training
110	0.210784	0.544451	0.894145	0	0	0	0.109115	0.396999	0.555556	0.43346	0	0.223839	0.230176	45.3361	46.4356	Training
175	0.0882353	0.54598	0.862518	0	0	0.2	0.327047	1	0.948148	0.0646388	1	0.641719	0.642091	117.838	117.903	Training
53	0.144608	0.140983	1	0.413926	0.0666667	0	0.109115	0.538025	0.740741	0.249049	0	0.320859	0.32059	62.1691	62.1223	Training
135	0.0661765	0.119373	0.851932	0.413926	0.666667	0	0.104847	0.184984	0.444444	0.570342	0.6	0.69508	0.694507	127.096	126.997	Training
404	0.0392157	0.320954	0.479735	1	0.0333333	0	0.26675	0.84873	0.777778	0.218631	0.733333	0.407484	0.406869	77.1985	77.0918	Training
154	0.178431	0.504378	0.984933	0.586991	0.01	0	0.109115	0.205639	0.555556	0.427757	0.666667	0.347886	0.347704	66.8583	66.8267	Training
19	0.301471	0.499679	0.703875	0.620889	0.00666667	0	0.131668	0.699422	0.925926	0.0722433	0	0.57034	0.570503	105.454	105.482	Training
142	0.0661765	0.119373	0.851932	0.357987	0.666667	0	0.105933	0.184984	0.444444	0.570342	0.6	0.209979	0.210552	42.9314	43.0307	Training
158	0.178431	0.504378	0.984933	0.586991	0.0233333	0	0.109115	0.205639	0.555556	0.427757	0.666667	0.628552	0.629791	115.554	115.769	Training
287	0.110294	0.706298	0	0.413926	0.0333333	0.1	0.0167046	0.183457	0.592593	0.385932	0.733333	0.313929	0.31486	60.9667	61.1281	Training
44	0.727941	0.758544	0.661672	0	0	0	0.102641	0.590793	0.740741	0.265589	0.146667	0.57034	0.569958	105.454	105.388	Training
285	0.110294	0.706298	0.761148	0.413926	0.0333333	0	0.0164512	0.183457	0.592593	0.385932	0.733333	0.80596	0.80555	146.334	146.263	Training
113	0.210784	0.544451	0.894145	1	0.000666667	0	0.109115	0.771831	0.851852	0.0513308	0	0.790021	0.791775	143.569	143.873	Training
353	0.210784	0.420174	0	0.480553	0.0666667	0.55	0.109115	0.754458	0.707407	0.281369	0.133333	0.474012	0.472063	88.7412	88.4029	Training
211	0.455882	0.663401	0	0	0	0.5	0.109115	0.0544849	0.222222	0.855513	0	0.146223	0.104193	31.8697	24.5776	Training
108	0.0223039	0.153581	0.737377	0.44724	0.000666667	0	0.109115	0.583601	0.751852	0.239544	0	0.57727	0.57719	106.656	106.642	Training
361	0.0661765	0.31526	0	1	0.0666667	0	0.313053	0.84873	0.777778	0.218631	0.2	0.445599	0.44476	83.8115	83.6658	Training
169	0.167892	0.50619	0.984933	0.586991	0.0233333	0.2	0.109115	0.205639	0.555556	0.427757	0.666667	0.83368	0.833538	151.143	151.119	Training
79	0.198529	0.602474	0	0	0	0.5	0.109115	0.636511	0.722222	0.268061	0.0933333	0.61885	0.620412	113.87	114.142	Training
398	0.0181373	0.308895	0.67002	0	0	0	0.10923	0.84873	0.777778	0.218631	0.733333	0.70201	0.702167	128.299	128.326	Training
267	0.455882	0.663401	0	0.413926	0.0666667	0.1	0.109115	0.0544849	0.222222	0.855513	0	0.255024	0.288766	50.7467	56.6008	Training
84	0.198529	0.614169	0	0.586991	0.0133333	0.5	0.109115	0.636511	0.722222	0.268061	0.0933333	0.431739	0.431726	81.4068	81.4044	Training
8	0.0906863	0.318111	0.851932	0.310445	0.0266667	0	0.110168	0.342978	0.577778	0.275665	0	0.18711	0.188142	38.9636	39.1426	Training
400	0.0181373	0.308895	0.67002	1	0.0333333	0	0.26675	0.84873	0.777778	0.218631	0.733333	0.546085	0.546646	101.246	101.343	Training
99	0.198529	0.602474	0	0.586991	0.0333333	0.5	0.109115	0.636511	0.722222	0.268061	0.733333	0.133056	0.134786	29.5852	29.8854	Training
364	0.0196078	0.30088	0.860292	1	0.0333333	0	0.26675	0.84873	0.777778	0.218631	0.2	0.7228	0.723504	131.906	132.028	Training
345	0.0686275	0	0.951426	0.554408	0.366667	0.55	0.114238	0.754458	0.707407	0.281369	0.733333	0.661816	0.661323	121.325	121.239	Training
365	0.0196078	0.30088	0.860292	1	0.0666667	0	0.313053	0.84873	0.777778	0.218631	0.2	0.67429	0.672655	123.489	123.206	Training
222	0.455882	0.663401	0	0.454524	0.0666667	0.5	0.109115	0.0544849	0.222222	0.855513	0	0.127512	0.133845	28.6234	29.7221	Training
28	0.745098	0.746373	0.661672	0	0	0	0.102641	0.590793	0.740741	0.265589	0.146667	0.57034	0.570745	105.454	105.524	Training
31	0.759804	0.755258	0.661672	0.554408	0.00333333	0	0.147339	0.590793	0.740741	0.265589	0.333333	0.404019	0.404254	76.5974	76.638	Training
309	0.196569	0.339036	0.955458	0.454524	0.0666667	0	0.109115	0.563528	0.740741	0.26654	0.866667	0.244144	0.245578	48.859	49.1078	Training
55	0.144608	0.140983	1	0.413926	0.2	0	0.109115	0.538025	0.740741	0.249049	0	0.293139	0.292341	57.3597	57.2211	Training
413	0.406127	0.342701	0.878063	0.586991	0.00333333	0	0.109115	0.0470666	0.259259	0.788973	0	0.445599	0.445204	83.8115	83.7429	Training
32	0.776961	0.751474	0.661672	0	0	0	0.102641	0.590793	0.740741	0.265589	0.466667	0.52183	0.521894	97.0374	97.0486	Training
344	0	0	0.951426	0.554408	0.366667	0.55	0.118156	0.754458	0.707407	0.281369	0.733333	0.627166	0.627169	115.313	115.314	Training
48	0.779412	0.751826	0.661672	0	0	0	0.102641	0.590793	0.740741	0.265589	0.466667	0.52183	0.521894	97.0374	97.0486	Training
347	1	0.583896	0	0	0	0.2	0.121002	0.895933	0.888889	0.0608365	0.133333	0.431739	0.43097	81.4068	81.2732	Training
270	0.455882	0.663401	0	0.413926	0.0666667	0	0.1112	0.0544849	0.222222	0.855513	0	0.259875	0.259878	51.5884	51.5888	Training
296	0.335784	0.668316	0.694154	0.413926	0.2	0.5	0.996777	0.576943	0.962963	0.0608365	0.2	0.0956341	0.0955705	23.0925	23.0815	Training
33	0.776961	0.751474	0.661672	0.554408	0.00333333	0	0.147339	0.590793	0.740741	0.265589	0.466667	0.397089	0.395544	75.395	75.1268	Training
221	0.455882	0.663401	0	0.454524	0.0666667	0.1	0.293345	0.0544849	0.222222	0.855513	0	0.0900901	0.166559	22.1306	35.398	Training
370	0.0392157	0.320954	0.479735	0	0	0	0.10923	0.84873	0.777778	0.218631	0.2	0.76438	0.763046	139.12	138.889	Training
35	0.767157	0.747495	0.661672	0.554408	0.00333333	0	0.147339	0.590793	0.740741	0.265589	0.6	0.369369	0.369392	70.5856	70.5895	Training
318	0.249265	0.344984	0.955458	0.454524	0.0333333	0	0.109115	0.563528	0.740741	0.26654	0.6	0.236244	0.235932	47.4883	47.4342	Training
63	0.144608	0.140983	1	0.413926	1	0	0.109115	0.538025	0.740741	0.249049	0	0.466389	0.465101	87.4186	87.1951	Training
157	0.178431	0.504378	0.984933	0.586991	0.02	0	0.109115	0.205639	0.555556	0.427757	0.666667	0.59113	0.590421	109.061	108.938	Training
128	0.406863	0.705021	0.894145	0.936774	0.000666667	0.012	0.109115	0.396999	0.555556	0.43346	0	0.557866	0.559843	103.29	103.633	Training
46	0.752451	0.756919	0.661672	0	0	0	0.102641	0.590793	0.740741	0.265589	0.333333	0.54955	0.549545	101.847	101.846	Training
206	0.455882	0.663401	0	0	0	0.1	0.249031	0.0544849	0.222222	0.855513	0	0.209979	0.162792	42.9314	34.7444	Training
66	0.0882353	0.55853	0.851932	0.595525	0.0333333	0	0.1112	0.342978	0.577778	0.275665	0	0.215662	0.216235	43.9173	44.0167	Training
307	0.196569	0.339036	0.955458	0.454524	0.0666667	0	0.109115	0.563528	0.740741	0.26654	0.6	0.259044	0.257255	51.4441	51.1337	Training
391	0.0661765	0.31526	0	1	0.0166667	0	0.231021	0.84873	0.777778	0.218631	0.733333	0.279279	0.28209	54.955	55.4426	Training
257	0.455882	0.663401	0	0.328029	0.0666667	0.1	0.109115	0.0544849	0.222222	0.855513	0	0.024948	0.0179507	10.8285	9.61445	Training
234	0.455882	0.663401	0	0.554408	0.0666667	0.5	0.109115	0.0544849	0.222222	0.855513	0	0.116424	0.0715659	26.6996	18.9167	Training
414	0.423284	0.361323	0	0.586991	0.00166667	0	0.109115	0.0470666	0.259259	0.788973	0	0.424809	0.424352	80.2044	80.1251	Training
408	0.132353	0.35678	0.479735	0	0	0	0.140575	0.84873	0.814815	0.190114	0	0.386071	0.386802	73.4833	73.6102	Training
45	0.727941	0.758544	0.661672	0.454524	0.00333333	0	0.134996	0.590793	0.740741	0.265589	0.146667	0.126819	0.127027	28.5031	28.5392	Training
177	0.204902	0.568195	0.862518	0.413926	0.0666667	0.2	0.36042	1	0.948148	0.0646388	0.6	0.548857	0.548241	101.727	101.62	Training
219	0.455882	0.663401	0	0.454524	0.0666667	0.1	0.109115	0.0544849	0.222222	0.855513	0	0.019404	0.0415387	9.8666	13.707	Training
320	0.249265	0.344984	0.955458	0.454524	0.0333333	0	0.109115	0.563528	0.740741	0.26654	0.866667	0.206791	0.208088	42.3783	42.6033	Training
21	0.0936275	0.601003	0.851932	0	0	0.1	0.1112	0.342978	0.577778	0.275665	0	0.335343	0.335377	64.682	64.6879	Training
248	0.455882	0.663401	0	0.439582	0.0666667	0.1	0.109115	0.0544849	0.222222	0.855513	0	0.027027	0.0288494	11.1892	11.5054	Training
199	0.0392157	0.281818	0.851932	0.413926	0.333333	0.004	0.109115	0.560003	0.740741	0.192015	0	0.154539	0.15286	33.3125	33.0212	Training
137	0.0735294	0.116668	0.851932	0.357987	0.00333333	0	0.102641	0.184984	0.444444	0.570342	0.6	0.666667	0.665995	122.167	122.05	Training
24	0.0879902	0.526575	0.851932	0.43151	0.0333333	0	0.1112	0.342978	0.577778	0.275665	0	0.215662	0.214065	43.9173	43.6403	Training
184	0.218137	0.461601	0.951426	0.512668	0.1	0	0.109115	0.378755	0.618519	0.190114	0	0.462924	0.462992	86.8174	86.8291	Training
205	0.455882	0.663401	0	0	0	0	0.109334	0.0544849	0.222222	0.855513	0	0.422938	0.396182	79.8798	75.2376	Training
134	0.0612745	0.119878	0.851932	0.413926	0.000666667	0	0.0992414	0.184984	0.444444	0.570342	0.6	0.88219	0.880874	159.56	159.332	Training
116	0.210784	0.544451	0.894145	0.936774	0.000666667	0.012	0.109115	0.396999	0.555556	0.43346	0	0.63271	0.631877	116.275	116.131	Training
212	0.455882	0.663401	0	0	0	0.1	0.109115	0.0544849	0.222222	0.855513	0	0.03465	0.032712	12.5118	12.1755	Training
378	0.0196078	0.30088	0.860292	0	0	0	0.10923	0.84873	0.777778	0.218631	0.466667	0.72973	0.7302	133.108	133.19	Training
359	0.0661765	0.31526	0	1	0.0166667	0	0.231021	0.84873	0.777778	0.218631	0.2	0.383229	0.384139	72.9903	73.1481	Training
283	0.115196	0.696167	0.761148	0	0	0	0.0156871	0.183457	0.592593	0.385932	0.733333	0.88219	0.881926	159.56	159.514	Training
231	0.455882	0.663401	0	0.554408	0.0666667	0.1	0.109115	0.0544849	0.222222	0.855513	0	0.043659	0.0238457	14.0748	10.6372	Training
217	0.455882	0.663401	0	0.454524	0.0666667	0.1	0.293345	0.0544849	0.222222	0.855513	0	0.241857	0.166559	48.4622	35.398	Training
56	0.144608	0.140983	1	0	0	0	0.109115	0.538025	0.740741	0.249049	0	0.77131	0.771538	140.322	140.362	Training
331	0.289461	0.35982	0.955458	0.454524	0.0666667	0	0.109115	0.563528	0.740741	0.26654	0.6	0.346154	0.344343	66.5577	66.2436	Training
366	0.0181373	0.308895	0.67002	0	0	0	0.10923	0.84873	0.777778	0.218631	0.2	0.7228	0.723107	131.906	131.959	Training
306	0.196569	0.339036	0.955458	0.454524	0.0333333	0	0.109115	0.563528	0.740741	0.26654	0.6	0.276299	0.282341	54.4379	55.4862	Training
181	0.204902	0.568195	0.862518	0.454524	0.0666667	0.2	0.36042	1	0.948148	0.0646388	1	0.366597	0.366193	70.1046	70.0344	Training
97	0.198529	0.602474	0	0.586991	0.0333333	0.5	0.109115	0.636511	0.722222	0.268061	0.2	0.172557	0.1722	36.4387	36.3766	Training
114	0.210784	0.544451	0.894145	1	0.000666667	0	0.109115	0.396999	0.555556	0.43346	0	0.600139	0.601521	110.624	110.864	Training
278	0.455882	0.663401	0	0.413926	0.0666667	0.5	0.109115	0.0544849	0.222222	0.855513	0	0.0616771	0.0717885	17.201	18.9553	Training
118	0.210784	0.544451	0.894145	1	0.00666667	0	0.109115	0.396999	0.555556	0.43346	0	0.677062	0.676202	123.97	123.821	Training
382	0.0181373	0.308895	0.67002	0	0	0	0.10923	0.84873	0.777778	0.218631	0.466667	0.71587	0.715331	130.703	130.61	Training
170	0.167892	0.50619	0.984933	0.586991	0.0266667	0.2	0.109115	0.205639	0.555556	0.427757	0.666667	0.848926	0.848368	153.789	153.692	Training
362	0.0196078	0.30088	0.860292	0	0	0	0.10923	0.84873	0.777778	0.218631	0.2	0.73666	0.73695	134.31	134.361	Training
54	0.144608	0.140983	1	0	0	0	0.109115	0.538025	0.740741	0.249049	0	0.77131	0.771538	140.322	140.362	Training
176	0.204902	0.568195	0.862518	0.413926	0.0666667	0.2	0.423072	1	0.948148	0.0646388	0.16	0.581428	0.580867	107.378	107.28	Training
194	0.0392157	0.281818	0.851932	0	0	0	0.109115	0.560003	0.740741	0.192015	0	0.88219	0.881298	159.56	159.405	Training
198	0.0392157	0.281818	0.851932	0.413926	0.0666667	0.004	0.109115	0.560003	0.740741	0.192015	0	0.175329	0.173086	36.9196	36.5305	Training
182	0.227941	0.469056	0.951426	0.512668	0.0333333	0	0.109115	0.378755	0.618519	0.190114	0	0.759113	0.756616	138.206	137.773	Training
343	0.0441176	0.0473426	0.951426	0.554408	0.366667	0.55	0.101857	0.754458	0.707407	0.281369	0.733333	0.421344	0.421433	79.6033	79.6186	Training
103	0.137255	0.560645	0	0.357987	0.333333	0	0.109115	0.558118	0.785185	0.209125	0.133333	0.327928	0.324621	63.3955	62.8217	Training
220	0.455882	0.663401	0	0.454524	0.0666667	0	0.110168	0.0544849	0.222222	0.855513	0	0.302148	0.302103	58.9227	58.9149	Training
130	0.406863	0.705021	0.894145	1	0.00666667	0	0.109115	0.396999	0.555556	0.43346	0	0.742204	0.73908	135.272	134.73	Training
304	0.196569	0.339036	0.955458	0.454524	0.0333333	0	0.109115	0.563528	0.740741	0.26654	0.333333	0.334165	0.32873	64.4776	63.5346	Training
60	0.144608	0.140983	1	0	0	0	0.109115	0.538025	0.740741	0.249049	0	0.77131	0.771538	140.322	140.362	Training
94	0.198529	0.614169	0	0.586991	0.0333333	0.5	0.109115	0.636511	0.722222	0.268061	0.466667	0.24255	0.244553	48.5825	48.9299	Training
193	0.0637255	0.481057	0.761148	0.736679	0.333333	0	0.109115	0.562792	0.925926	0	0.866667	0.397089	0.396944	75.395	75.3698	Training
140	0.0710784	0.120753	0.851932	0.357987	0.0666667	0	0.10152	0.184984	0.444444	0.570342	0.6	0.319473	0.31975	61.9286	61.9767	Training
148	0.352941	0.676926	0.694154	0.413926	0.0666667	0.5	0.109115	0.576943	0.951852	0.0608365	0.733333	0.104643	0.104588	24.6556	24.646	Training
202	0.455882	0.663401	0	0	0	0.1	0.249031	0.0544849	0.222222	0.855513	0	0.133749	0.162792	29.7055	34.7444	Training
152	0.178431	0.504378	0.984933	0.586991	0.00333333	0	0.109115	0.205639	0.555556	0.427757	0.666667	0.26334	0.26635	52.1895	52.7117	Training
342	0	0.0504947	0.951426	0.534992	0.366667	0.55	0.112223	0.754458	0.707407	0.281369	0.733333	0.301455	0.302296	58.8025	58.9483	Training
10	0.0906863	0.318111	0.851932	0.310445	0.04	0	0.110168	0.342978	0.577778	0.275665	0	0.149688	0.147414	32.4709	32.0763	Training
269	0.455882	0.663401	0	0.413926	0.0666667	0.1	0.109115	0.0544849	0.222222	0.855513	0	0.0679141	0.0564945	18.2831	16.3018	Training
96	0.198529	0.57332	0	0.586991	0.0333333	0.5	0.109115	0.636511	0.722222	0.268061	0.0933333	0.187803	0.190606	39.0839	39.5701	Training
210	0.455882	0.663401	0	0	0	0.1	0.249031	0.0544849	0.222222	0.855513	0	0.144837	0.162792	31.6292	34.7444	Training
240	0.455882	0.663401	0	0.554408	0.0666667	0.5	0.109115	0.0544849	0.222222	0.855513	0	0.043659	0.0715659	14.0748	18.9167	Training
57	0.144608	0.140983	1	0.413926	0.333333	0	0.109115	0.538025	0.740741	0.249049	0	0.209979	0.213667	42.9314	43.5712	Training
301	0.282108	0.359368	0.76518	0	0	0	0.109115	0.563528	0.740741	0.26654	0.333333	0.364033	0.363783	69.6598	69.6163	Training
330	0.289461	0.35982	0.955458	0.454524	0.0333333	0	0.109115	0.563528	0.740741	0.26654	0.6	0.376091	0.375695	71.7519	71.683	Training
36	0.781863	0.745616	0.661672	0	0	0	0.102641	0.590793	0.740741	0.265589	0.146667	0.57034	0.570745	105.454	105.524	Training
375	0.0661765	0.31526	0	1	0.0166667	0	0.231021	0.84873	0.777778	0.218631	0.466667	0.362439	0.361857	69.3832	69.2821	Training
20	0.123775	0.605801	0.851932	0	0	0	0.10923	0.342978	0.577778	0.275665	0	0.318642	0.318533	61.7843	61.7654	Training
369	0.0181373	0.308895	0.67002	1	0.0666667	0	0.313053	0.84873	0.777778	0.218631	0.2	0.438669	0.441304	82.6091	83.0663	Training
75	0.198529	0.614169	0	0	0	0.1	0.109115	0.636511	0.722222	0.268061	0.0933333	0.756757	0.757404	137.797	137.91	Training
200	0.0392157	0.281818	0.851932	0.413926	0.666667	0.004	0.109115	0.560003	0.740741	0.192015	0	0.140679	0.142263	30.9078	31.1826	Training
77	0.198529	0.602474	0	0	0	0.3	0.109115	0.636511	0.722222	0.268061	0.0933333	0.69508	0.694314	127.096	126.964	Training
263	0.455882	0.663401	0	0.328029	0.0666667	0.1	0.109115	0.0544849	0.222222	0.855513	0	0	0.0179507	6.5	9.61445	Training
411	0.332598	0.366651	0	0.586991	0.00333333	0	0.109115	0.0470666	0.259259	0.788973	0	0.52876	0.530107	98.2398	98.4736	Training
149	0.340686	0.670961	0.694154	0.413926	0.2	0.5	0.109115	0.576943	0.951852	0.0608365	0.733333	0.0873181	0.0863729	21.6497	21.4857	Training
368	0.0181373	0.308895	0.67002	1	0.0333333	0	0.26675	0.84873	0.777778	0.218631	0.2	0.60499	0.601567	111.466	110.872	Training
2	0.210784	0.218072	0	0	0	1	0.109115	0.774517	1	0.0209125	0	0.9307	0.929668	167.976	167.797	Training
52	0.144608	0.140983	1	0	0	0	0.109115	0.538025	0.740741	0.249049	0	0.77131	0.771538	140.322	140.362	Training
262	0.455882	0.663401	0	0.328029	0.0666667	0.5	0.109115	0.0544849	0.222222	0.855513	0	0.0783091	0.0560125	20.0866	16.2182	Training
253	0.455882	0.663401	0	0.439582	0.0666667	0.5	0.109115	0.0544849	0.222222	0.855513	0	0.10395	0.13759	24.5353	30.3718	Training
259	0.455882	0.663401	0	0.328029	0.0666667	0.1	0.33939	0.0544849	0.222222	0.855513	0	0.124047	0.152766	28.0222	33.0048	Training
321	0.249265	0.344984	0.955458	0.454524	0.0666667	0	0.109115	0.563528	0.740741	0.26654	0.866667	0.196743	0.196591	40.6349	40.6086	Training
183	0.218137	0.461601	0.951426	0.512668	0.0666667	0	0.109115	0.378755	0.618519	0.190114	0	0.584893	0.585931	107.979	108.159	Training
151	0.17549	0.505707	0.984933	0	0	0	0.11719	0.205639	0.555556	0.427757	0.666667	0.247401	0.247591	49.4241	49.457	Training
379	0.0196078	0.30088	0.860292	1	0.0166667	0	0.231021	0.84873	0.777778	0.218631	0.466667	0.75745	0.756442	137.918	137.743	Training
302	0.282108	0.359368	0.76518	0	0	0	0.109115	0.563528	0.740741	0.26654	0.6	0.32474	0.325997	62.8424	63.0605	Training
190	0.112745	0.469737	0.628178	0.497473	0.333333	0	0.109115	0.562792	0.925926	0	0.866667	0.154539	0.154799	33.3125	33.3576	Training
74	0.198529	0.602474	0	0	0	0.1	0.109115	0.636511	0.722222	0.268061	0.0933333	0.70201	0.69978	128.299	127.912	Training
243	0.455882	0.663401	0	0.439582	0.0666667	0.5	0.109115	0.0544849	0.222222	0.855513	0	0.185031	0.13759	38.6029	30.3718	Training
403	0.0392157	0.320954	0.479735	1	0.0166667	0	0.231021	0.84873	0.777778	0.218631	0.733333	0.629245	0.628568	115.674	115.557	Training
87	0.198529	0.602474	0	0.586991	0.0133333	0.5	0.109115	0.636511	0.722222	0.268061	0.0933333	0.300069	0.303566	58.562	59.1687	Training
239	0.455882	0.663401	0	0.554408	0.0666667	0.1	0.372127	0.0544849	0.222222	0.855513	0	0.155925	0.121587	33.553	27.5954	Training
143	0.357843	0.685089	0.694154	0	0	0.5	0.109115	0.576943	0.951852	0.0608365	0.2	0.544006	0.544178	100.885	100.915	Training
350	1	0.583896	0	0.404291	0.00666667	0.3	0.320423	0.895933	0.888889	0.0608365	0.133333	0.0505891	0.0507802	15.2772	15.3104	Training
266	0.455882	0.663401	0	0.328029	0.0666667	0.1	0.109115	0.0544849	0.222222	0.855513	0	0.031878	0.0179507	12.0308	9.61445	Training
288	0.0806373	0.174524	0.761148	0	0	0	0.0156871	0.183457	0.592593	0.385932	0.733333	0.98614	0.984974	177.595	177.393	Training
136	0.0612745	0.119878	0.851932	0.357987	0.000666667	0	0.10152	0.184984	0.444444	0.570342	0.6	0.76438	0.764931	139.12	139.215	Training
166	0.167892	0.50619	0.984933	0.586991	0.0133333	0.2	0.109115	0.205639	0.555556	0.427757	0.666667	0.700624	0.701185	128.058	128.156	Training
83	0.198529	0.614169	0	0.586991	0.00266667	0.5	0.109115	0.636511	0.722222	0.268061	0.0933333	0.53569	0.535085	99.4421	99.3373	Training
372	0.0392157	0.320954	0.479735	1	0.0333333	0	0.26675	0.84873	0.777778	0.218631	0.2	0.449064	0.450349	84.4127	84.6356	Training
155	0.178431	0.504378	0.984933	0.586991	0.0133333	0	0.109115	0.205639	0.555556	0.427757	0.666667	0.420651	0.41893	79.483	79.1844	Training
279	0.455882	0.663401	0	0.413926	0.0666667	0.1	0.109115	0.0544849	0.222222	0.855513	0	0	0.0564945	6.5	16.3018	Training
126	0.406863	0.705021	0.894145	1	0.000666667	0	0.109115	0.396999	0.555556	0.43346	0	0.699931	0.699934	127.938	127.938	Training
195	0.0392157	0.281818	0.851932	0	0	0.004	0.109115	0.560003	0.740741	0.192015	0	0.53569	0.536697	99.4421	99.617	Training
265	0.455882	0.663401	0	0.328029	0.0666667	0.5	0.109115	0.0544849	0.222222	0.855513	0	0.029799	0.0560125	11.6701	16.2182	Training
385	0.0181373	0.308895	0.67002	1	0.0666667	0	0.313053	0.84873	0.777778	0.218631	0.466667	0.424809	0.422905	80.2044	79.8741	Training
104	0.137255	0.560645	0	0.413926	0.333333	0	0.109115	0.558118	0.785185	0.209125	0.133333	0.081289	0.0836216	20.6036	21.0083	Training
153	0.178431	0.504378	0.984933	0.586991	0.00666667	0	0.109115	0.205639	0.555556	0.427757	0.666667	0.296604	0.296153	57.9608	57.8825	Training
282	0.0612745	0.224821	0	0.492043	0.333333	1	0.109115	0	0.259259	0.802281	0	0.404019	0.403504	76.5974	76.508	Training
226	0.455882	0.663401	0	0.454524	0.0666667	0.1	0.109115	0.0544849	0.222222	0.855513	0	0.0644491	0.0415387	17.6819	13.707	Training
25	0.0882353	0.513142	0.851932	0	0	0	0.10923	0.342978	0.577778	0.275665	0	0.216909	0.218537	44.1337	44.4162	Training
196	0.0392157	0.281818	0.851932	0.413926	0.00666667	0.004	0.109115	0.560003	0.740741	0.192015	0	0.327789	0.328559	63.3714	63.5051	Training
64	0.0882353	0.55853	0.851932	0	0	0	0.10923	0.342978	0.577778	0.275665	0	0.318642	0.318125	61.7843	61.6946	Training
15	0.122549	0.51079	0.851932	0.554408	0.0333333	0	0.110168	0.342978	0.577778	0.275665	0	0.215662	0.216475	43.9173	44.0584	Training
297	0.340686	0.670961	0.694154	0.413926	0.333333	0.5	1	0.576943	0.962963	0.0608365	0.2	0.0772003	0.0782053	19.8942	20.0686	Training
109	0.210784	0.544451	0.894145	0	0	0	0.109115	0.771831	0.851852	0.0513308	0	0.22176	0.222262	44.9754	45.0624	Training
336	0.289461	0.35982	0.76518	0.454524	0.0333333	0	0.109115	0.563528	0.740741	0.26654	0.6	0.27131	0.271839	53.5722	53.6641	Training
308	0.196569	0.339036	0.955458	0.454524	0.0333333	0	0.109115	0.563528	0.740741	0.26654	0.866667	0.263202	0.26228	52.1655	52.0056	Training
26	0.186275	0.597975	0.851932	0.461469	0.0333333	0	0.111098	0.342978	0.577778	0.275665	0	0.126819	0.127908	28.5031	28.6921	Training
76	0.198529	0.614169	0	0	0	0.3	0.109115	0.636511	0.722222	0.268061	0.0933333	0.620236	0.621306	114.111	114.297	Training
43	0.757353	0.757247	0.661672	0.413926	0.00333333	0	0.161605	0.590793	0.740741	0.265589	0.6	0.265419	0.265433	52.5502	52.5526	Training
280	0.0931373	0.238142	0	0	0	0	0.109115	0	0.259259	0.802281	0	0.75052	0.75074	136.715	136.753	Training
3	0.210784	0.218072	0	0.534992	0.00666667	1	0.109115	0.774517	1	0.0209125	0	0.66736	0.667453	122.287	122.303	Training
384	0.0181373	0.308895	0.67002	1	0.0333333	0	0.26675	0.84873	0.777778	0.218631	0.466667	0.580735	0.581568	107.257	107.402	Training
49	0.779412	0.751826	0.661672	0.454524	0.00333333	0	0.134996	0.590793	0.740741	0.265589	0.466667	0.0921691	0.0926693	22.4913	22.5781	Training
406	0.132353	0.35678	0	0	0	0	0.10923	0.84873	0.814815	0.190114	0	0.865696	0.86512	156.698	156.598	Training
30	0.759804	0.755258	0.661672	0	0	0	0.102641	0.590793	0.740741	0.265589	0.333333	0.54955	0.549545	101.847	101.846	Training
121	0.406863	0.705021	0.894145	0	0	0	0.109115	0.771831	0.851852	0.0513308	0	0.544006	0.540588	100.885	100.292	Training
115	0.210784	0.544451	0.894145	0.936774	0.000666667	0.012	0.109115	0.771831	0.851852	0.0513308	0	0.84061	0.838131	152.346	151.916	Training
389	0.0392157	0.320954	0.479735	1	0.0666667	0	0.313053	0.84873	0.777778	0.218631	0.466667	0.306999	0.308753	59.7644	60.0686	Training
216	0.455882	0.663401	0	0	0	0.1	0.109115	0.0544849	0.222222	0.855513	0	0.0616771	0.032712	17.201	12.1755	Training
264	0.455882	0.663401	0	0.328029	0.0666667	0.1	0.33939	0.0544849	0.222222	0.855513	0	0.114345	0.152766	26.3389	33.0048	Training
209	0.455882	0.663401	0	0	0	0	0.109334	0.0544849	0.222222	0.855513	0	0.398475	0.396182	75.6355	75.2376	Training
316	0.249265	0.344984	0.955458	0.454524	0.0333333	0	0.109115	0.563528	0.740741	0.26654	0.333333	0.242204	0.242214	48.5223	48.5242	Training
1	0.416667	0.200754	0	0.650423	0.133333	0.2	0.109115	0.685588	0	1	0.866667	0.369369	0.36947	70.5856	70.6031	Training
313	0.196569	0.339036	0.76518	0.454524	0.0666667	0	0.109115	0.563528	0.740741	0.26654	0.6	0.198267	0.198516	40.8994	40.9425	Training
22	0.0811275	0.605334	0.851932	0.507773	0.0333333	0.1	0.112223	0.342978	0.577778	0.275665	0	0.144837	0.14503	31.6292	31.6627	Training
317	0.249265	0.344984	0.955458	0.454524	0.0666667	0	0.109115	0.563528	0.740741	0.26654	0.333333	0.204297	0.206953	41.9455	42.4064	Training
319	0.249265	0.344984	0.955458	0.454524	0.0666667	0	0.109115	0.563528	0.740741	0.26654	0.6	0.208524	0.208874	42.6789	42.7396	Training
7	0.0857843	0.361323	0.851932	0.310445	0.02	0	0.110168	0.342978	0.577778	0.275665	0	0.193347	0.192972	40.0457	39.9807	Training
141	0.0612745	0.119119	0.851932	0.357987	0.333333	0	0.10375	0.184984	0.444444	0.570342	0.6	0.264033	0.264009	52.3098	52.3055	Training
86	0.198529	0.602474	0	0.586991	0.00266667	0.5	0.109115	0.636511	0.722222	0.268061	0.0933333	0.436868	0.435807	82.2965	82.1125	Training
352	0.210784	0.420174	0	0.480553	0.0333333	0.55	0.109115	0.754458	0.707407	0.281369	0.133333	0.190714	0.39609	39.5888	75.2216	Training
241	0.455882	0.663401	0	0.554408	0.0666667	0.1	0.109115	0.0544849	0.222222	0.855513	0	0.00623701	0.0238457	7.58212	10.6372	Training
215	0.455882	0.663401	0	0	0	0.5	0.109115	0.0544849	0.222222	0.855513	0	0.110187	0.104193	25.6175	24.5776	Training
68	0.137255	0.609878	0.851932	0.697617	0.0333333	1	0.11719	0.342978	0.577778	0.275665	0	0.0966043	0.0975893	23.2608	23.4317	Training
50	0.767157	0.756589	0.661672	0	0	0	0.102641	0.590793	0.740741	0.265589	0.6	0.5149	0.514608	95.8351	95.7846	Training
156	0.178431	0.504378	0.984933	0.586991	0.0166667	0	0.109115	0.205639	0.555556	0.427757	0.666667	0.525988	0.526517	97.7588	97.8507	Training
252	0.455882	0.663401	0	0.439582	0.0666667	0.1	0.109115	0.0544849	0.222222	0.855513	0	0.106722	0.147417	25.0163	32.0769	Training
395	0.0196078	0.30088	0.860292	1	0.0166667	0	0.231021	0.84873	0.777778	0.218631	0.733333	0.726265	0.726701	132.507	132.583	Training
357	0.70098	0.668729	0	0.678279	0.133333	0	0.0965823	0.255276	0.666667	0.342205	0.2	0.459459	0.459068	86.2162	86.1483	Training
254	0.455882	0.663401	0	0.439582	0.0666667	0.1	0.109115	0.0544849	0.222222	0.855513	0	0.031185	0.0288494	11.9106	11.5054	Training
276	0.455882	0.663401	0	0.413926	0.0666667	0.1	0.109115	0.0544849	0.222222	0.855513	0	0.0873181	0.0564945	21.6497	16.3018	Training
178	0.204902	0.568195	0.862518	0.413926	0.0666667	0.2	0.33939	1	0.948148	0.0646388	1	0.491337	0.491202	91.7471	91.7235	Training
281	0.0612745	0.224821	0	0.492043	0.266667	0.1	0.109115	0	0.259259	0.802281	0	0.376299	0.377106	71.7879	71.9279	Training
390	0.0661765	0.31526	0	0	0	0	0.10923	0.84873	0.777778	0.218631	0.733333	0.72973	0.730235	133.108	133.196	Training
237	0.455882	0.663401	0	0.554408	0.0666667	0.5	0.109115	0.0544849	0.222222	0.855513	0	0.0554401	0.0715659	16.1188	18.9167	Training
71	0.198529	0.614169	0	0	0	0	0.109115	0.636511	0.722222	0.268061	0.0933333	1	0.997785	180	179.616	Training
129	0.406863	0.705021	0.894145	1	0.00666667	0	0.109115	0.771831	0.851852	0.0513308	0	0.835759	0.840383	151.504	152.307	Training
144	0.357843	0.685089	0.694154	0	0	0.5	0.109115	0.576943	0.951852	0.0608365	0.733333	0.301455	0.30178	58.8025	58.8588	Training
335	0.289461	0.35982	0.76518	0.454524	0.0666667	0	0.109115	0.563528	0.740741	0.26654	0.333333	0.251906	0.252014	50.2056	50.2244	Training
133	0.0759804	0.118353	0.851932	0	0	0	0.10923	0.184984	0.444444	0.570342	0.6	0.9307	0.930161	167.976	167.883	Training
203	0.455882	0.663401	0	0	0	0.5	0.109115	0.0544849	0.222222	0.855513	0	0.0575191	0.104193	16.4796	24.5776	Training
393	0.0661765	0.31526	0	1	0.0666667	0	0.313053	0.84873	0.777778	0.218631	0.733333	0.397089	0.397446	75.395	75.4569	Training
255	0.455882	0.663401	0	0.328029	0.0666667	0.1	0.33939	0.0544849	0.222222	0.855513	0	0.184338	0.152766	38.4827	33.0048	Training
72	0.198529	0.602474	0	0	0	0.05	0.109115	0.636511	0.722222	0.268061	0.0933333	0.770617	0.772473	140.202	140.524	Training
396	0.0196078	0.30088	0.860292	1	0.0333333	0	0.26675	0.84873	0.777778	0.218631	0.733333	0.691615	0.691258	126.495	126.433	Training
235	0.455882	0.663401	0	0.554408	0.0666667	0.1	0.109115	0.0544849	0.222222	0.855513	0	0.040887	0.0238457	13.5939	10.6372	Training
37	0.781863	0.745616	0.661672	0.413926	0.00333333	0	0.161605	0.590793	0.740741	0.265589	0.146667	0.341649	0.34177	65.7762	65.7972	Training
358	0.0661765	0.31526	0	0	0	0	0.10923	0.84873	0.777778	0.218631	0.2	0.75052	0.747068	136.715	136.116	Training
164	0.167892	0.50619	0.984933	0.586991	0.00666667	0.2	0.109115	0.205639	0.555556	0.427757	0.666667	0.6535	0.668647	119.882	122.51	testing
17	0.129902	0.552741	0.851932	0.310445	0.0333333	0	0.110168	0.342978	0.577778	0.275665	0	0.161469	0.189107	34.5149	39.3101	testing
67	0.112745	0.577458	0.851932	0.686016	0.0333333	1	0.112223	0.342978	0.577778	0.275665	0	0.144837	0.153179	31.6292	33.0765	testing
4	0.0808824	0.327206	0.851932	0	0	0	0.109125	0.342978	0.577778	0.275665	0	0.320859	0.264327	62.1691	52.3608	testing
377	0.0661765	0.31526	0	1	0.0666667	0	0.313053	0.84873	0.777778	0.218631	0.466667	0.428274	0.39948	80.8056	75.8099	testing
214	0.455882	0.663401	0	0	0	0.1	0.249031	0.0544849	0.222222	0.855513	0	0.139293	0.162792	30.6674	34.7444	testing
290	0.0147059	0.184455	0.761148	0.413926	0.0333333	0	0.0164512	0.183457	0.592593	0.385932	0.733333	0.94456	0.824301	170.381	149.516	testing
381	0.0196078	0.30088	0.860292	1	0.0666667	0	0.313053	0.84873	0.777778	0.218631	0.466667	0.67429	0.587166	123.489	108.373	testing
5	0.0931373	0.355601	0.851932	0.310445	0.00666667	0	0.110168	0.342978	0.577778	0.275665	0	0.223839	0.182293	45.3361	38.1278	testing
338	0.289461	0.35982	0.76518	0.454524	0.0333333	0	0.109115	0.563528	0.740741	0.26654	0.866667	0.23569	0.240072	47.3921	48.1525	testing
227	0.455882	0.663401	0	0.454524	0.0666667	0.1	0.293345	0.0544849	0.222222	0.855513	0	0.0505891	0.166559	15.2772	35.398	testing
191	0.0882353	0.483362	0.761148	0.558005	0.333333	0	0.109115	0.562792	0.925926	0	0.866667	0.189189	0.232422	39.3243	46.8251	testing
305	0.196569	0.339036	0.955458	0.454524	0.0666667	0	0.109115	0.563528	0.740741	0.26654	0.333333	0.287665	0.270255	56.4098	53.3893	testing
351	0.210784	0.420174	0	0	0	0.55	0.109115	0.754458	0.707407	0.281369	0.133333	0.573805	0.37722	106.055	71.9476	testing
409	0.332598	0.316156	0.878063	0	0	0	0.109115	0.0470666	0.259259	0.788973	0	0.82675	0.854574	149.941	154.769	testing
230	0.455882	0.663401	0	0.554408	0.0666667	0.5	0.109115	0.0544849	0.222222	0.855513	0	0.043659	0.0715659	14.0748	18.9167	testing
185	0.279412	0.458843	0.951426	0.512668	0.0333333	0	0.109115	0.378755	0.618519	0.190114	0	0.714484	0.732778	130.463	133.637	testing
101	0.137255	0.560645	0	0.357987	0.166667	0	0.109115	0.558118	0.785185	0.209125	0.133333	0.399861	0.316285	75.876	61.3754	testing
62	0.144608	0.140983	1	0	0	0	0.109115	0.538025	0.740741	0.249049	0	0.77131	0.771538	140.322	140.362	testing
291	0.0245098	0.145805	0	0	0	0.1	0	0.183457	0.592593	0.385932	0.733333	0.480249	0.490617	89.8233	91.622	testing
251	0.455882	0.663401	0	0.439582	0.0666667	0.1	0.109115	0.0544849	0.222222	0.855513	0	0.036729	0.0288494	12.8725	11.5054	testing
228	0.455882	0.663401	0	0.454524	0.0666667	0.5	0.109115	0.0544849	0.222222	0.855513	0	0.0713791	0.133845	18.8843	29.7221	testing
29	0.745098	0.746373	0.661672	0.554408	0.00333333	0	0.147339	0.590793	0.740741	0.265589	0.146667	0.438669	0.388454	82.6091	73.8968	testing
256	0.455882	0.663401	0	0.328029	0.0666667	0.5	0.109115	0.0544849	0.222222	0.855513	0	0.109494	0.0560125	25.4972	16.2182	testing
401	0.0181373	0.308895	0.67002	1	0.0666667	0	0.313053	0.84873	0.777778	0.218631	0.733333	0.424809	0.398809	80.2044	75.6934	testing
139	0.0588235	0.11732	0.851932	0.357987	0.0333333	0	0.104847	0.184984	0.444444	0.570342	0.6	0.54262	0.454451	100.644	85.3472	testing
298	0.282108	0.359368	0.955458	0	0	0	0.109115	0.563528	0.740741	0.26654	0.333333	0.894179	0.792798	161.64	144.05	testing
388	0.0392157	0.320954	0.479735	1	0.0333333	0	0.26675	0.84873	0.777778	0.218631	0.466667	0.445599	0.408865	83.8115	77.4381	testing
47	0.752451	0.756919	0.661672	0.454524	0.00333333	0	0.134996	0.590793	0.740741	0.265589	0.333333	0.119889	0.123095	27.3008	27.857	testing
127	0.406863	0.705021	0.894145	0.936774	0.000666667	0.012	0.109115	0.771831	0.851852	0.0513308	0	0.841996	0.743962	152.586	135.577	testing
272	0.455882	0.663401	0	0.413926	0.0666667	0.5	0.109115	0.0544849	0.222222	0.855513	0	0.123354	0.0717885	27.9019	18.9553	testing
186	0.139461	0.247357	0.951426	0.512668	0.0666667	0	0.109115	0.378755	0.618519	0.190114	0	0.507623	0.419385	94.5726	79.2633	testing
85	0.198529	0.614169	0	0.586991	0.0333333	0.5	0.109115	0.636511	0.722222	0.268061	0.0933333	0.328482	0.373779	63.4917	71.3507	testing
232	0.455882	0.663401	0	0.554408	0.0666667	0	0.1112	0.0544849	0.222222	0.855513	0	0.309078	0.268594	60.1251	53.1011	testing
106	0.137255	0.560645	0	0.413926	0.0666667	0	0.109115	0.558118	0.785185	0.209125	0.133333	0.0474705	0.119114	14.7361	27.1663	testing
373	0.0392157	0.320954	0.479735	1	0.0666667	0	0.313053	0.84873	0.777778	0.218631	0.2	0.320859	0.389732	62.1691	74.1186	testing
310	0.196569	0.339036	0.76518	0.454524	0.0333333	0	0.109115	0.563528	0.740741	0.26654	0.333333	0.254193	0.245663	50.6024	49.1226	testing
329	0.289461	0.35982	0.955458	0.454524	0.0666667	0	0.109115	0.563528	0.740741	0.26654	0.333333	0.340194	0.345468	65.5237	66.4387	testing
402	0.0392157	0.320954	0.479735	0	0	0	0.10923	0.84873	0.777778	0.218631	0.733333	0.73666	0.710013	134.31	129.687	testing
132	0.406863	0.705021	0.894145	1	0.00666667	0.012	0.109115	0.396999	0.555556	0.43346	0	0.582121	0.672651	107.498	123.205	testing
78	0.198529	0.614169	0	0	0	0.5	0.109115	0.636511	0.722222	0.268061	0.0933333	0.54262	0.608663	100.644	112.103	testing
412	0.436765	0.366651	0.878063	0.586991	0.00333333	0	0.109115	0.0470666	0.259259	0.788973	0	0.452529	0.402707	85.0139	76.3696	testing
192	0.0882353	0.45318	0.628178	0.661487	0.333333	0	0.109115	0.562792	0.925926	0	0.866667	0.265419	0.187885	52.5502	39.098	testing
161	0.178431	0.504378	0.984933	0.586991	0.0333333	0	0.109115	0.205639	0.555556	0.427757	0.666667	0.661816	0.802523	121.325	145.738	testing
119	0.210784	0.544451	0.894145	1	0.00666667	0.012	0.109115	0.771831	0.851852	0.0513308	0	0.901594	0.817958	162.927	148.416	testing
260	0.455882	0.663401	0	0.328029	0.0666667	0.5	0.109115	0.0544849	0.222222	0.855513	0	0.0866251	0.0560125	21.5295	16.2182	testing
334	0.289461	0.35982	0.76518	0.454524	0.0333333	0	0.109115	0.563528	0.740741	0.26654	0.333333	0.290922	0.273223	56.9749	53.9041	testing
360	0.0661765	0.31526	0	1	0.0333333	0	0.26675	0.84873	0.777778	0.218631	0.2	0.66043	0.548139	121.085	101.602	testing
6	0.0612745	0.327206	0.851932	0.310445	0.0133333	0	0.110168	0.342978	0.577778	0.275665	0	0.2079	0.191227	42.5707	39.6778	testing
387	0.0392157	0.320954	0.479735	1	0.0166667	0	0.231021	0.84873	0.777778	0.218631	0.466667	0.64657	0.632417	118.68	116.224	testing
90	0.198529	0.602474	0	0.586991	0.0133333	0.5	0.109115	0.636511	0.722222	0.268061	0.0933333	0.460152	0.327432	86.3365	63.3094	testing
246	0.455882	0.663401	0	0.439582	0.0666667	0.1	0.109115	0.0544849	0.222222	0.855513	0	0.0762301	0.147417	19.7259	32.0769	testing
107	0.0223039	0.153581	0.737377	0	0	0	0.109115	0.583601	0.751852	0.239544	0	0.841303	0.855005	152.466	154.843	testing
328	0.289461	0.35982	0.955458	0.454524	0.0333333	0	0.109115	0.563528	0.740741	0.26654	0.333333	0.387179	0.376734	73.6756	71.8633	testing
363	0.0196078	0.30088	0.860292	1	0.0166667	0	0.231021	0.84873	0.777778	0.218631	0.2	0.75745	0.761431	137.918	138.608	val
397	0.0196078	0.30088	0.860292	1	0.0666667	0	0.313053	0.84873	0.777778	0.218631	0.733333	0.663895	0.565876	121.686	104.679	val
65	0.112745	0.577458	0.851932	0	0	1	0.109439	0.342978	0.577778	0.275665	0	0.335343	0.349801	64.682	67.1905	val
171	0.167892	0.50619	0.984933	0.586991	0.03	0.2	0.109115	0.205639	0.555556	0.427757	0.666667	0.857935	0.848834	155.352	153.773	val
284	0.127451	0.752524	0.951426	0.413926	0.0333333	0	0.0141422	0.183457	0.592593	0.385932	0.733333	0.397089	0.37994	75.395	72.4197	val
295	0.370098	0.691097	0.694154	0.413926	0.0666667	0.5	0.990039	0.576943	0.962963	0.0608365	0.2	0.104643	0.132665	24.6556	29.5174	val
323	0.249265	0.344984	0.76518	0.454524	0.0666667	0	0.109115	0.563528	0.740741	0.26654	0.333333	0.160222	0.170545	34.2985	36.0896	val
122	0.406863	0.705021	0.894145	0	0	0	0.109115	0.396999	0.555556	0.43346	0	0.480249	0.405576	89.8233	76.8675	val
293	0.357843	0.685089	0.694154	0	0	0	0.10923	0.576943	0.962963	0.0608365	0.2	0.544006	0.553339	100.885	102.504	val
58	0.144608	0.140983	1	0	0	0	0.109115	0.538025	0.740741	0.249049	0	0.77131	0.771538	140.322	140.362	val
197	0.0392157	0.281818	0.851932	0.413926	0.0333333	0.004	0.109115	0.560003	0.740741	0.192015	0	0.209979	0.216747	42.9314	44.1056	val
244	0.455882	0.663401	0	0.439582	0.0666667	0.1	0.109115	0.0544849	0.222222	0.855513	0	0.0540541	0.0288494	15.8784	11.5054	val
189	0.0637255	0.459619	0	0.44724	0.333333	0	0.109115	0.562792	0.925926	0	0.866667	0.106029	0.179856	24.896	37.705	val
348	1	0.583896	0	0	0	0.3	0.118156	0.895933	0.888889	0.0608365	0.133333	0.383229	0.378763	72.9903	72.2154	val
322	0.249265	0.344984	0.76518	0.454524	0.0333333	0	0.109115	0.563528	0.740741	0.26654	0.333333	0.183784	0.188691	38.3865	39.2379	val
18	0.301471	0.499679	0.703875	0	0	0	0.10923	0.699422	0.925926	0.0722433	0	0.81289	0.851458	147.536	154.228	val
40	0.769608	0.748965	0.661672	0	0	0	0.102641	0.590793	0.740741	0.265589	0.466667	0.52183	0.521894	97.0374	97.0486	val
80	0.198529	0.614169	0	0.586991	0.00266667	0.5	0.109115	0.636511	0.722222	0.268061	0.0933333	0.467082	0.451698	87.5388	84.8696	val
225	0.455882	0.663401	0	0.454524	0.0666667	0.5	0.109115	0.0544849	0.222222	0.855513	0	0.220374	0.133845	44.7349	29.7221	val
168	0.167892	0.50619	0.984933	0.586991	0.02	0.2	0.109115	0.205639	0.555556	0.427757	0.666667	0.801109	0.793671	145.492	144.202	val
268	0.455882	0.663401	0	0.413926	0.0666667	0.5	0.109115	0.0544849	0.222222	0.855513	0	0.0949411	0.0717885	22.9723	18.9553	val
229	0.455882	0.663401	0	0.554408	0.0666667	0.1	0.372127	0.0544849	0.222222	0.855513	0	0.0679141	0.121587	18.2831	27.5954	val
414	0.321078	0.295897	0	0.586991	0.00166667	0	0.109115	0.0470666	0.259259	0.788973	0	0.438669	0.468476	82.6091	87.7807	val
247	0.455882	0.663401	0	0.439582	0.0666667	0.5	0.109115	0.0544849	0.222222	0.855513	0	0.126819	0.13759	28.5031	30.3718	val
327	0.249265	0.344984	0.76518	0.454524	0.0666667	0	0.109115	0.563528	0.740741	0.26654	0.866667	0.116493	0.149327	26.7116	32.4082	val
407	0.132353	0.35678	0.860292	0	0	0	0.140575	0.84873	0.814815	0.190114	0	0.581635	0.466014	107.414	87.3534	val
325	0.249265	0.344984	0.76518	0.454524	0.0666667	0	0.109115	0.563528	0.740741	0.26654	0.6	0.138669	0.172861	30.5591	36.4914	val
81	0.198529	0.614169	0	0.586991	0.0133333	0.5	0.109115	0.636511	0.722222	0.268061	0.0933333	0.381843	0.412755	72.7498	78.113	val
277	0.455882	0.663401	0	0.413926	0.0666667	0.1	0.109115	0.0544849	0.222222	0.855513	0	0.229383	0.288766	46.298	56.6008	val
337	0.289461	0.35982	0.76518	0.454524	0.0666667	0	0.109115	0.563528	0.740741	0.26654	0.6	0.239432	0.252867	48.0414	50.3724	val
224	0.455882	0.663401	0	0.454524	0.0666667	0.1	0.293345	0.0544849	0.222222	0.855513	0	0.153846	0.166559	33.1923	35.398	val
376	0.0661765	0.31526	0	1	0.0333333	0	0.26675	0.84873	0.777778	0.218631	0.466667	0.63964	0.548311	117.477	101.632	val
312	0.196569	0.339036	0.76518	0.454524	0.0333333	0	0.109115	0.563528	0.740741	0.26654	0.6	0.241164	0.2203	48.342	44.7221	val
165	0.167892	0.50619	0.984933	0.586991	0.01	0.2	0.109115	0.205639	0.555556	0.427757	0.666667	0.66736	0.670447	122.287	122.822	val
355	0.210784	0.420174	0	0.480553	0.0333333	0.55	0.109115	0.754458	0.707407	0.281369	0.133333	0.205128	0.39609	42.0897	75.2216	val
11	0.0686275	0.3078	0.851932	0.310445	0.0466667	0	0.110168	0.342978	0.577778	0.275665	0	0.137907	0.138974	30.4269	30.612	val
159	0.178431	0.504378	0.984933	0.586991	0.0266667	0	0.109115	0.205639	0.555556	0.427757	0.666667	0.645184	0.652745	118.439	119.751	val
207	0.455882	0.663401	0	0	0	0.5	0.109115	0.0544849	0.222222	0.855513	0	0.0533611	0.104193	15.7581	24.5776	val
93	0.198529	0.614169	0	0.586991	0.0333333	0.5	0.109115	0.636511	0.722222	0.268061	0.2	0.264033	0.260703	52.3098	51.7319	val
289	0.0245098	0.145805	0.951426	0.413926	0.0333333	0	0.0141422	0.183457	0.592593	0.385932	0.733333	0.78517	0.78594	142.727	142.861	val
311	0.196569	0.339036	0.76518	0.454524	0.0666667	0	0.109115	0.563528	0.740741	0.26654	0.333333	0.234165	0.204571	47.1276	41.9931	val
41	0.769608	0.748965	0.661672	0.413926	0.00333333	0	0.161605	0.590793	0.740741	0.265589	0.466667	0.286209	0.287808	56.1573	56.4347	val
258	0.455882	0.663401	0	0.328029	0.0666667	0	0.109648	0.0544849	0.222222	0.855513	0	0.400554	0.259176	75.9962	51.467	val
146	0.340686	0.670961	0.694154	0.413926	0.2	0.5	0.109115	0.576943	0.951852	0.0608365	0.2	0.407484	0.4129	77.1985	78.1381	val
95	0.198529	0.614169	0	0.586991	0.0333333	0.5	0.109115	0.636511	0.722222	0.268061	0.733333	0.215523	0.225235	43.8933	45.5783	val
92	0.198529	0.614169	0	0.586991	0.0333333	0.5	0.109115	0.636511	0.722222	0.268061	0.0933333	0.280665	0.28095	55.1954	55.2448	val
250	0.455882	0.663401	0	0.439582	0.0666667	0.5	0.109115	0.0544849	0.222222	0.855513	0	0.142758	0.13759	31.2685	30.3718	val
117	0.210784	0.544451	0.894145	1	0.00666667	0	0.109115	0.771831	0.851852	0.0513308	0	0.84754	0.793979	153.548	144.255	val
23	0.0872549	0.525923	0.851932	0.554408	0.0333333	0.1	0.11719	0.342978	0.577778	0.275665	0	0.0966043	0.208618	23.2608	42.6952	val
314	0.196569	0.339036	0.76518	0.454524	0.0333333	0	0.109115	0.563528	0.740741	0.26654	0.866667	0.22273	0.205771	45.1437	42.2013	val

## Sheet: ANN-RF Hybrid
	Porosity (%)	Permeability (mD)	Salinity (ppm)	NPs Size (nm)	NPs Conc. (wt%)	Additive Conc. (wt%)	Viscosity (cP)	Oil Viscosity (cP)	Oil SG	API	Temp.	True_CA	Predict_CA	True_CA (Degree)	Predict_CA (Degree)	Set
13	0.0882353	0.3078	0.851932	0.310445	0.06	0	0.1112	0.342978	0.577778	0.275665	0	0.121968	0.12555	27.6615	28.283	Training
187	0.139461	0.247357	0.951426	0.512668	0.1	0	0.109115	0.378755	0.618519	0.190114	0	0.402287	0.413955	76.2968	78.3212	Training
61	0.144608	0.140983	1	0.413926	0.666667	0	0.109115	0.538025	0.740741	0.249049	0	0.459459	0.455267	86.2162	85.4888	Training
286	0.127451	0.752524	0	0	0	0.1	0	0.183457	0.592593	0.385932	0.733333	0.50104	0.501231	93.4304	93.4635	Training
405	0.0392157	0.320954	0.479735	1	0.0666667	0	0.313053	0.84873	0.777778	0.218631	0.733333	0.296604	0.313251	57.9608	60.849	Training
102	0.137255	0.560645	0	0.413926	0.166667	0	0.109115	0.558118	0.785185	0.209125	0.133333	0.100208	0.107914	23.8861	25.2231	Training
39	0.776961	0.753561	0.661672	0.413926	0.00333333	0	0.161605	0.590793	0.740741	0.265589	0.333333	0.306999	0.305449	59.7644	59.4954	Training
271	0.455882	0.663401	0	0.413926	0.0666667	0.1	0.109115	0.0544849	0.222222	0.855513	0	0.343035	0.287052	66.0166	56.3036	Training
172	0.167892	0.50619	0.984933	0.586991	0.0333333	0.2	0.109115	0.205639	0.555556	0.427757	0.666667	0.862786	0.807042	156.193	146.522	Training
371	0.0392157	0.320954	0.479735	1	0.0166667	0	0.231021	0.84873	0.777778	0.218631	0.2	0.66043	0.648579	121.085	119.029	Training
340	0.0196078	0.0645732	0.951426	0	0	0	0.0980834	0.754458	0.707407	0.281369	0.733333	0.918226	0.872037	165.812	157.798	Training
98	0.198529	0.602474	0	0.586991	0.0333333	0.5	0.109115	0.636511	0.722222	0.268061	0.466667	0.158004	0.165017	33.9137	35.1305	Training
354	0.210784	0.420174	0	0.480553	0.0333333	0.55	0.109115	0.754458	0.707407	0.281369	0.133333	0.600624	0.420177	110.708	79.4007	Training
180	0.204902	0.568195	0.862518	0.454524	0.0666667	0.2	0.377927	1	0.948148	0.0646388	0.6	0.401247	0.413021	76.1164	78.1592	Training
294	0.352941	0.676926	0.694154	0	0	0.5	0.95676	0.576943	0.962963	0.0608365	0.2	0.301455	0.329749	58.8025	63.7114	Training
315	0.196569	0.339036	0.76518	0.454524	0.0666667	0	0.109115	0.563528	0.740741	0.26654	0.866667	0.194525	0.19748	40.2501	40.7628	Training
392	0.0661765	0.31526	0	1	0.0333333	0	0.26675	0.84873	0.777778	0.218631	0.733333	0.54955	0.476819	101.847	89.2281	Training
367	0.0181373	0.308895	0.67002	1	0.0166667	0	0.231021	0.84873	0.777778	0.218631	0.2	0.68122	0.672765	124.692	123.225	Training
273	0.455882	0.663401	0	0.413926	0.0666667	0.1	0.109115	0.0544849	0.222222	0.855513	0	0.0699931	0.0562677	18.6438	16.2624	Training
300	0.282108	0.359368	0.955458	0	0	0	0.109115	0.563528	0.740741	0.26654	0.866667	0.663687	0.6745	121.65	123.526	Training
82	0.198529	0.614169	0	0.586991	0.0333333	0.5	0.109115	0.636511	0.722222	0.268061	0.0933333	0.281358	0.265536	55.3157	52.5704	Training
383	0.0181373	0.308895	0.67002	1	0.0166667	0	0.231021	0.84873	0.777778	0.218631	0.466667	0.677755	0.677027	124.09	123.964	Training
380	0.0196078	0.30088	0.860292	1	0.0333333	0	0.26675	0.84873	0.777778	0.218631	0.466667	0.70894	0.706168	129.501	129.02	Training
27	0.153922	0.518345	0.836865	0	0	0	0.109334	0.695951	0.777778	0.219772	0	0.864865	0.842969	156.554	152.755	Training
89	0.198529	0.602474	0	0.586991	0.00266667	0.5	0.109115	0.636511	0.722222	0.268061	0.0933333	0.513514	0.476197	95.5946	89.1201	Training
326	0.249265	0.344984	0.76518	0.454524	0.0333333	0	0.109115	0.563528	0.740741	0.26654	0.866667	0.156341	0.170064	33.6252	36.0061	Training
73	0.198529	0.614169	0	0	0	0.05	0.109115	0.636511	0.722222	0.268061	0.0933333	0.852391	0.808593	154.39	146.791	Training
69	0.421569	1	0.64661	0	0	0	0.111406	0.559063	0.703704	0.298479	0.133333	0.397089	0.393874	75.395	74.8371	Training
162	0.16201	0.503813	0.984933	0	0	0.2	0.109115	0.205639	0.555556	0.427757	0.666667	0.640333	0.624071	117.598	114.776	Training
91	0.198529	0.602474	0	0.586991	0.0333333	0.5	0.109115	0.636511	0.722222	0.268061	0.0933333	0.362439	0.360355	69.3832	69.0216	Training
174	0.0882353	0.54598	0.862518	0	0	0.2	0.350432	1	0.948148	0.0646388	0.6	0.75052	0.72359	136.715	132.043	Training
179	0.204902	0.568195	0.862518	0.454524	0.0666667	0.2	0.433061	1	0.948148	0.0646388	0.16	0.444906	0.439051	83.6913	82.6753	Training
386	0.0392157	0.320954	0.479735	0	0	0	0.10923	0.84873	0.777778	0.218631	0.466667	0.75052	0.748475	136.715	136.36	Training
125	0.406863	0.705021	0.894145	1	0.000666667	0	0.109115	0.771831	0.851852	0.0513308	0	0.873874	0.843978	158.117	152.93	Training
59	0.144608	0.140983	1	0.413926	0.466667	0	0.109115	0.538025	0.740741	0.249049	0	0.431739	0.431012	81.4068	81.2805	Training
120	0.210784	0.544451	0.894145	1	0.00666667	0.012	0.109115	0.396999	0.555556	0.43346	0	0.678448	0.663818	124.211	121.672	Training
12	0.0661765	0.281818	0.851932	0.310445	0.0533333	0	0.1112	0.342978	0.577778	0.275665	0	0.129591	0.133621	28.9841	29.6832	Training
324	0.249265	0.344984	0.76518	0.454524	0.0333333	0	0.109115	0.563528	0.740741	0.26654	0.6	0.190783	0.199405	39.6009	41.0968	Training
417	0.409804	0.313128	0.878063	0.586991	0.00166667	0	0.109115	0.0470666	0.259259	0.788973	0	0.327789	0.370322	63.3714	70.7509	Training
173	0.0882353	0.54598	0.862518	0	0	0.2	0.406041	1	0.948148	0.0646388	0.16	0.781705	0.753217	142.126	137.183	Training
399	0.0181373	0.308895	0.67002	1	0.0166667	0	0.231021	0.84873	0.777778	0.218631	0.733333	0.656965	0.656584	120.483	120.417	Training
303	0.282108	0.359368	0.76518	0	0	0	0.109115	0.563528	0.740741	0.26654	0.866667	0.259459	0.323808	51.5162	62.6807	Training
341	0.0196078	0.0645732	0.951426	0.534992	0.366667	0.55	0.110168	0.754458	0.707407	0.281369	0.733333	0.36036	0.374072	69.0225	71.4015	Training
349	1	0.583896	0	0.404291	0.00666667	0.2	0.36042	0.895933	0.888889	0.0608365	0.133333	0.154539	0.176248	33.3125	37.079	Training
374	0.0661765	0.31526	0	0	0	0	0.10923	0.84873	0.777778	0.218631	0.466667	0.74359	0.758021	135.513	138.017	Training
415	0.334804	0.303257	0.878063	0.586991	0.00166667	0	0.109115	0.0470666	0.259259	0.788973	0	0.355509	0.377599	68.1809	72.0134	Training
88	0.198529	0.602474	0	0.586991	0.0333333	0.5	0.109115	0.636511	0.722222	0.268061	0.0933333	0.187526	0.197234	39.0358	40.72	Training
131	0.406863	0.705021	0.894145	1	0.00666667	0.012	0.109115	0.771831	0.851852	0.0513308	0	0.801802	0.80623	145.613	146.381	Training
124	0.406863	0.705021	0.894145	0	0	0.012	0.109115	0.396999	0.555556	0.43346	0	0.378378	0.385051	72.1486	73.3064	Training
261	0.455882	0.663401	0	0.328029	0.0666667	0.1	0.33939	0.0544849	0.222222	0.855513	0	0.188496	0.151929	39.2041	32.8596	Training
14	0.0931373	0.3078	0.851932	0.310445	0.0666667	0	0.1112	0.342978	0.577778	0.275665	0	0.0990991	0.118594	23.6937	27.076	Training
332	0.289461	0.35982	0.955458	0.454524	0.0333333	0	0.109115	0.563528	0.740741	0.26654	0.866667	0.351421	0.342791	67.4715	65.9742	Training
242	0.455882	0.663401	0	0.439582	0.0666667	0.1	0.109115	0.0544849	0.222222	0.855513	0	0.106722	0.136953	25.0163	30.2613	Training
123	0.406863	0.705021	0.894145	0	0	0.012	0.109115	0.771831	0.851852	0.0513308	0	0.334719	0.344646	64.5738	66.2961	Training
138	0.0686275	0.119246	0.851932	0.357987	0.00666667	0	0.0992414	0.184984	0.444444	0.570342	0.6	0.629245	0.655017	115.674	120.146	Training
111	0.210784	0.544451	0.894145	0	0	0.012	0.109115	0.771831	0.851852	0.0513308	0	0.216216	0.265987	44.0135	52.6487	Training
51	0.767157	0.756589	0.661672	0.454524	0.00333333	0	0.134996	0.590793	0.740741	0.265589	0.6	0.0713791	0.115246	18.8843	26.4952	Training
112	0.210784	0.544451	0.894145	0	0	0.012	0.109115	0.396999	0.555556	0.43346	0	0.508663	0.465963	94.7529	87.3446	Training
9	0.0514706	0.388865	0.851932	0.310445	0.0333333	0	0.110168	0.342978	0.577778	0.275665	0	0.161469	0.159026	34.5149	34.0909	Training
249	0.455882	0.663401	0	0.439582	0.0666667	0.1	0.109115	0.0544849	0.222222	0.855513	0	0.212751	0.136953	43.4123	30.2613	Training
16	0.112745	0.563513	0.851932	0.422977	0.0333333	0	0.110168	0.342978	0.577778	0.275665	0	0.162717	0.174532	34.7313	36.7813	Training
204	0.455882	0.663401	0	0	0	0.1	0.109115	0.0544849	0.222222	0.855513	0	0.012474	0.0364775	8.66424	12.8288	Training
0	0.416667	0.200754	0	0	0	0	0.109115	0.685588	0	1	0.866667	0.96535	0.865835	173.988	156.722	Training
105	0.137255	0.560645	0	0.357987	0.0666667	0	0.109115	0.558118	0.785185	0.209125	0.133333	0.214068	0.21899	43.6408	44.4947	Training
274	0.455882	0.663401	0	0.413926	0.0666667	0.1	0.109115	0.0544849	0.222222	0.855513	0	0.283437	0.287052	55.6764	56.3036	Training
236	0.455882	0.663401	0	0.554408	0.0666667	0.1	0.372127	0.0544849	0.222222	0.855513	0	0.162162	0.121906	34.6351	27.6507	Training
356	0.70098	0.668729	0	0	0	0	0.109125	0.255276	0.666667	0.342205	0.2	0.61192	0.598677	112.668	110.37	Training
70	0.421569	1	0.64661	0	0	0.038	0.111406	0.559063	0.703704	0.298479	0.133333	0.293139	0.303502	57.3597	59.1577	Training
275	0.455882	0.663401	0	0.413926	0.0666667	0.5	0.109115	0.0544849	0.222222	0.855513	0	0.0686071	0.0736097	18.4033	19.2713	Training
38	0.776961	0.753561	0.661672	0	0	0	0.102641	0.590793	0.740741	0.265589	0.333333	0.54955	0.543763	101.847	100.843	Training
150	0.370098	0.691097	0.694154	0.413926	0.333333	0.5	0.109115	0.576943	0.951852	0.0608365	0.733333	0.0772003	0.126313	19.8942	28.4153	Training
233	0.455882	0.663401	0	0.554408	0.0666667	0.1	0.372127	0.0544849	0.222222	0.855513	0	0.047124	0.121906	14.676	27.6507	Training
163	0.167892	0.50619	0.984933	0.586991	0.00333333	0.2	0.109115	0.205639	0.555556	0.427757	0.666667	0.645184	0.662502	118.439	121.444	Training
167	0.167892	0.50619	0.984933	0.586991	0.0166667	0.2	0.109115	0.205639	0.555556	0.427757	0.666667	0.752599	0.744574	137.076	135.684	Training
292	0.0147059	0.184455	0	0.413926	0.0333333	0.1	0.0167046	0.183457	0.592593	0.385932	0.733333	0.70894	0.653723	129.501	119.921	Training
333	0.289461	0.35982	0.955458	0.454524	0.0666667	0	0.109115	0.563528	0.740741	0.26654	0.866667	0.310395	0.317737	60.3535	61.6274	Training
394	0.0196078	0.30088	0.860292	0	0	0	0.10923	0.84873	0.777778	0.218631	0.733333	0.70894	0.715362	129.501	130.615	Training
145	0.352941	0.676926	0.694154	0.413926	0.0666667	0.5	0.109115	0.576943	0.951852	0.0608365	0.2	0.45045	0.37925	84.6532	72.2999	Training
208	0.455882	0.663401	0	0	0	0.1	0.109115	0.0544849	0.222222	0.855513	0	0.019404	0.0364775	9.8666	12.8288	Training
42	0.757353	0.757247	0.661672	0	0	0	0.102641	0.590793	0.740741	0.265589	0.6	0.5149	0.51878	95.8351	96.5084	Training
160	0.178431	0.504378	0.984933	0.586991	0.03	0	0.109115	0.205639	0.555556	0.427757	0.666667	0.655579	0.649016	120.243	119.104	Training
339	0.289461	0.35982	0.76518	0.454524	0.0666667	0	0.109115	0.563528	0.740741	0.26654	0.866667	0.208455	0.22206	42.6669	45.0273	Training
238	0.455882	0.663401	0	0.554408	0.0666667	0.1	0.109115	0.0544849	0.222222	0.855513	0	0.002079	0.0225134	6.86071	10.4061	Training
245	0.455882	0.663401	0	0.439582	0.0666667	0	0.112223	0.0544849	0.222222	0.855513	0	0.304227	0.285787	59.2834	56.0841	Training
218	0.455882	0.663401	0	0.454524	0.0666667	0.5	0.109115	0.0544849	0.222222	0.855513	0	0.142758	0.130393	31.2685	29.1232	Training
410	0.332598	0.316156	0	0.586991	0.00333333	0	0.109115	0.0470666	0.259259	0.788973	0	0.5842	0.558933	107.859	103.475	Training
201	0.455882	0.663401	0	0	0	0	0.109334	0.0544849	0.222222	0.855513	0	0.309078	0.395561	60.1251	75.1298	Training
346	1	0.583896	0	0	0	0	0.10923	0.895933	0.888889	0.0608365	0.133333	0.63964	0.629844	117.477	115.778	Training
299	0.282108	0.359368	0.955458	0	0	0	0.109115	0.563528	0.740741	0.26654	0.6	0.796188	0.714938	144.639	130.542	Training
213	0.455882	0.663401	0	0	0	0	0.109334	0.0544849	0.222222	0.855513	0	0.453915	0.395561	85.2543	75.1298	Training
147	0.370098	0.691097	0.694154	0.413926	0.333333	0.5	0.109115	0.576943	0.951852	0.0608365	0.2	0.295911	0.270845	57.8406	53.4917	Training
223	0.455882	0.663401	0	0.454524	0.0666667	0.1	0.109115	0.0544849	0.222222	0.855513	0	0.040887	0.0457338	13.5939	14.4348	Training
100	0.137255	0.560645	0	0	0	0	0.109115	0.558118	0.785185	0.209125	0.133333	0.88219	0.836509	159.56	151.634	Training
34	0.767157	0.747495	0.661672	0	0	0	0.102641	0.590793	0.740741	0.265589	0.6	0.5149	0.517949	95.8351	96.3641	Training
188	0.0882353	0.469737	0	0	0	0	0.109115	0.562792	0.925926	0	0.866667	0.92377	0.848761	166.774	153.76	Training
110	0.210784	0.544451	0.894145	0	0	0	0.109115	0.396999	0.555556	0.43346	0	0.223839	0.269426	45.3361	53.2453	Training
175	0.0882353	0.54598	0.862518	0	0	0.2	0.327047	1	0.948148	0.0646388	1	0.641719	0.656409	117.838	120.387	Training
53	0.144608	0.140983	1	0.413926	0.0666667	0	0.109115	0.538025	0.740741	0.249049	0	0.320859	0.317462	62.1691	61.5796	Training
135	0.0661765	0.119373	0.851932	0.413926	0.666667	0	0.104847	0.184984	0.444444	0.570342	0.6	0.69508	0.553881	127.096	102.598	Training
404	0.0392157	0.320954	0.479735	1	0.0333333	0	0.26675	0.84873	0.777778	0.218631	0.733333	0.407484	0.435393	77.1985	82.0407	Training
154	0.178431	0.504378	0.984933	0.586991	0.01	0	0.109115	0.205639	0.555556	0.427757	0.666667	0.347886	0.368191	66.8583	70.3812	Training
19	0.301471	0.499679	0.703875	0.620889	0.00666667	0	0.131668	0.699422	0.925926	0.0722433	0	0.57034	0.57533	105.454	106.32	Training
142	0.0661765	0.119373	0.851932	0.357987	0.666667	0	0.105933	0.184984	0.444444	0.570342	0.6	0.209979	0.319964	42.9314	62.0138	Training
158	0.178431	0.504378	0.984933	0.586991	0.0233333	0	0.109115	0.205639	0.555556	0.427757	0.666667	0.628552	0.625087	115.554	114.953	Training
287	0.110294	0.706298	0	0.413926	0.0333333	0.1	0.0167046	0.183457	0.592593	0.385932	0.733333	0.313929	0.34911	60.9667	67.0705	Training
44	0.727941	0.758544	0.661672	0	0	0	0.102641	0.590793	0.740741	0.265589	0.146667	0.57034	0.566258	105.454	104.746	Training
285	0.110294	0.706298	0.761148	0.413926	0.0333333	0	0.0164512	0.183457	0.592593	0.385932	0.733333	0.80596	0.679686	146.334	124.426	Training
113	0.210784	0.544451	0.894145	1	0.000666667	0	0.109115	0.771831	0.851852	0.0513308	0	0.790021	0.798714	143.569	145.077	Training
353	0.210784	0.420174	0	0.480553	0.0666667	0.55	0.109115	0.754458	0.707407	0.281369	0.133333	0.474012	0.444105	88.7412	83.5522	Training
211	0.455882	0.663401	0	0	0	0.5	0.109115	0.0544849	0.222222	0.855513	0	0.146223	0.101707	31.8697	24.1461	Training
108	0.0223039	0.153581	0.737377	0.44724	0.000666667	0	0.109115	0.583601	0.751852	0.239544	0	0.57727	0.560728	106.656	103.786	Training
361	0.0661765	0.31526	0	1	0.0666667	0	0.313053	0.84873	0.777778	0.218631	0.2	0.445599	0.426577	83.8115	80.511	Training
169	0.167892	0.50619	0.984933	0.586991	0.0233333	0.2	0.109115	0.205639	0.555556	0.427757	0.666667	0.83368	0.823527	151.143	149.382	Training
79	0.198529	0.602474	0	0	0	0.5	0.109115	0.636511	0.722222	0.268061	0.0933333	0.61885	0.606761	113.87	111.773	Training
398	0.0181373	0.308895	0.67002	0	0	0	0.10923	0.84873	0.777778	0.218631	0.733333	0.70201	0.710305	128.299	129.738	Training
267	0.455882	0.663401	0	0.413926	0.0666667	0.1	0.109115	0.0544849	0.222222	0.855513	0	0.255024	0.287052	50.7467	56.3036	Training
84	0.198529	0.614169	0	0.586991	0.0133333	0.5	0.109115	0.636511	0.722222	0.268061	0.0933333	0.431739	0.444147	81.4068	83.5595	Training
8	0.0906863	0.318111	0.851932	0.310445	0.0266667	0	0.110168	0.342978	0.577778	0.275665	0	0.18711	0.1881	38.9636	39.1354	Training
400	0.0181373	0.308895	0.67002	1	0.0333333	0	0.26675	0.84873	0.777778	0.218631	0.733333	0.546085	0.551802	101.246	102.238	Training
99	0.198529	0.602474	0	0.586991	0.0333333	0.5	0.109115	0.636511	0.722222	0.268061	0.733333	0.133056	0.152937	29.5852	33.0346	Training
364	0.0196078	0.30088	0.860292	1	0.0333333	0	0.26675	0.84873	0.777778	0.218631	0.2	0.7228	0.709182	131.906	129.543	Training
345	0.0686275	0	0.951426	0.554408	0.366667	0.55	0.114238	0.754458	0.707407	0.281369	0.733333	0.661816	0.595605	121.325	109.837	Training
365	0.0196078	0.30088	0.860292	1	0.0666667	0	0.313053	0.84873	0.777778	0.218631	0.2	0.67429	0.654816	123.489	120.111	Training
222	0.455882	0.663401	0	0.454524	0.0666667	0.5	0.109115	0.0544849	0.222222	0.855513	0	0.127512	0.130393	28.6234	29.1232	Training
28	0.745098	0.746373	0.661672	0	0	0	0.102641	0.590793	0.740741	0.265589	0.146667	0.57034	0.567027	105.454	104.879	Training
31	0.759804	0.755258	0.661672	0.554408	0.00333333	0	0.147339	0.590793	0.740741	0.265589	0.333333	0.404019	0.381407	76.5974	72.6741	Training
309	0.196569	0.339036	0.955458	0.454524	0.0666667	0	0.109115	0.563528	0.740741	0.26654	0.866667	0.244144	0.244692	48.859	48.9541	Training
55	0.144608	0.140983	1	0.413926	0.2	0	0.109115	0.538025	0.740741	0.249049	0	0.293139	0.288111	57.3597	56.4872	Training
413	0.406127	0.342701	0.878063	0.586991	0.00333333	0	0.109115	0.0470666	0.259259	0.788973	0	0.445599	0.422927	83.8115	79.8779	Training
32	0.776961	0.751474	0.661672	0	0	0	0.102641	0.590793	0.740741	0.265589	0.466667	0.52183	0.522072	97.0374	97.0795	Training
344	0	0	0.951426	0.554408	0.366667	0.55	0.118156	0.754458	0.707407	0.281369	0.733333	0.627166	0.599388	115.313	110.494	Training
48	0.779412	0.751826	0.661672	0	0	0	0.102641	0.590793	0.740741	0.265589	0.466667	0.52183	0.521795	97.0374	97.0314	Training
347	1	0.583896	0	0	0	0.2	0.121002	0.895933	0.888889	0.0608365	0.133333	0.431739	0.434841	81.4068	81.9449	Training
270	0.455882	0.663401	0	0.413926	0.0666667	0	0.1112	0.0544849	0.222222	0.855513	0	0.259875	0.263627	51.5884	52.2393	Training
296	0.335784	0.668316	0.694154	0.413926	0.2	0.5	0.996777	0.576943	0.962963	0.0608365	0.2	0.0956341	0.100726	23.0925	23.976	Training
33	0.776961	0.751474	0.661672	0.554408	0.00333333	0	0.147339	0.590793	0.740741	0.265589	0.466667	0.397089	0.379951	75.395	72.4216	Training
221	0.455882	0.663401	0	0.454524	0.0666667	0.1	0.293345	0.0544849	0.222222	0.855513	0	0.0900901	0.156172	22.1306	33.5958	Training
370	0.0392157	0.320954	0.479735	0	0	0	0.10923	0.84873	0.777778	0.218631	0.2	0.76438	0.756445	139.12	137.743	Training
35	0.767157	0.747495	0.661672	0.554408	0.00333333	0	0.147339	0.590793	0.740741	0.265589	0.6	0.369369	0.361507	70.5856	69.2215	Training
318	0.249265	0.344984	0.955458	0.454524	0.0333333	0	0.109115	0.563528	0.740741	0.26654	0.6	0.236244	0.237721	47.4883	47.7445	Training
63	0.144608	0.140983	1	0.413926	1	0	0.109115	0.538025	0.740741	0.249049	0	0.466389	0.462959	87.4186	86.8234	Training
157	0.178431	0.504378	0.984933	0.586991	0.02	0	0.109115	0.205639	0.555556	0.427757	0.666667	0.59113	0.595634	109.061	109.843	Training
128	0.406863	0.705021	0.894145	0.936774	0.000666667	0.012	0.109115	0.396999	0.555556	0.43346	0	0.557866	0.56571	103.29	104.651	Training
46	0.752451	0.756919	0.661672	0	0	0	0.102641	0.590793	0.740741	0.265589	0.333333	0.54955	0.552772	101.847	102.406	Training
206	0.455882	0.663401	0	0	0	0.1	0.249031	0.0544849	0.222222	0.855513	0	0.209979	0.158267	42.9314	33.9594	Training
66	0.0882353	0.55853	0.851932	0.595525	0.0333333	0	0.1112	0.342978	0.577778	0.275665	0	0.215662	0.213385	43.9173	43.5222	Training
307	0.196569	0.339036	0.955458	0.454524	0.0666667	0	0.109115	0.563528	0.740741	0.26654	0.6	0.259044	0.261735	51.4441	51.9109	Training
391	0.0661765	0.31526	0	1	0.0166667	0	0.231021	0.84873	0.777778	0.218631	0.733333	0.279279	0.331913	54.955	64.0869	Training
257	0.455882	0.663401	0	0.328029	0.0666667	0.1	0.109115	0.0544849	0.222222	0.855513	0	0.024948	0.0213617	10.8285	10.2063	Training
234	0.455882	0.663401	0	0.554408	0.0666667	0.5	0.109115	0.0544849	0.222222	0.855513	0	0.116424	0.0750096	26.6996	19.5142	Training
414	0.423284	0.361323	0	0.586991	0.00166667	0	0.109115	0.0470666	0.259259	0.788973	0	0.424809	0.430174	80.2044	81.1352	Training
408	0.132353	0.35678	0.479735	0	0	0	0.140575	0.84873	0.814815	0.190114	0	0.386071	0.514599	73.4833	95.7829	Training
45	0.727941	0.758544	0.661672	0.454524	0.00333333	0	0.134996	0.590793	0.740741	0.265589	0.146667	0.126819	0.155572	28.5031	33.4917	Training
177	0.204902	0.568195	0.862518	0.413926	0.0666667	0.2	0.36042	1	0.948148	0.0646388	0.6	0.548857	0.515925	101.727	96.013	Training
219	0.455882	0.663401	0	0.454524	0.0666667	0.1	0.109115	0.0544849	0.222222	0.855513	0	0.019404	0.0457338	9.8666	14.4348	Training
320	0.249265	0.344984	0.955458	0.454524	0.0333333	0	0.109115	0.563528	0.740741	0.26654	0.866667	0.206791	0.21454	42.3783	43.7227	Training
21	0.0936275	0.601003	0.851932	0	0	0.1	0.1112	0.342978	0.577778	0.275665	0	0.335343	0.327749	64.682	63.3645	Training
248	0.455882	0.663401	0	0.439582	0.0666667	0.1	0.109115	0.0544849	0.222222	0.855513	0	0.027027	0.0329821	11.1892	12.2224	Training
199	0.0392157	0.281818	0.851932	0.413926	0.333333	0.004	0.109115	0.560003	0.740741	0.192015	0	0.154539	0.161868	33.3125	34.584	Training
137	0.0735294	0.116668	0.851932	0.357987	0.00333333	0	0.102641	0.184984	0.444444	0.570342	0.6	0.666667	0.692141	122.167	126.587	Training
24	0.0879902	0.526575	0.851932	0.43151	0.0333333	0	0.1112	0.342978	0.577778	0.275665	0	0.215662	0.193631	43.9173	40.095	Training
184	0.218137	0.461601	0.951426	0.512668	0.1	0	0.109115	0.378755	0.618519	0.190114	0	0.462924	0.475537	86.8174	89.0057	Training
205	0.455882	0.663401	0	0	0	0	0.109334	0.0544849	0.222222	0.855513	0	0.422938	0.395561	79.8798	75.1298	Training
134	0.0612745	0.119878	0.851932	0.413926	0.000666667	0	0.0992414	0.184984	0.444444	0.570342	0.6	0.88219	0.81876	159.56	148.555	Training
116	0.210784	0.544451	0.894145	0.936774	0.000666667	0.012	0.109115	0.396999	0.555556	0.43346	0	0.63271	0.638274	116.275	117.241	Training
212	0.455882	0.663401	0	0	0	0.1	0.109115	0.0544849	0.222222	0.855513	0	0.03465	0.0364775	12.5118	12.8288	Training
378	0.0196078	0.30088	0.860292	0	0	0	0.10923	0.84873	0.777778	0.218631	0.466667	0.72973	0.728653	133.108	132.921	Training
359	0.0661765	0.31526	0	1	0.0166667	0	0.231021	0.84873	0.777778	0.218631	0.2	0.383229	0.388808	72.9903	73.9582	Training
283	0.115196	0.696167	0.761148	0	0	0	0.0156871	0.183457	0.592593	0.385932	0.733333	0.88219	0.836499	159.56	151.633	Training
231	0.455882	0.663401	0	0.554408	0.0666667	0.1	0.109115	0.0544849	0.222222	0.855513	0	0.043659	0.0225134	14.0748	10.4061	Training
217	0.455882	0.663401	0	0.454524	0.0666667	0.1	0.293345	0.0544849	0.222222	0.855513	0	0.241857	0.156172	48.4622	33.5958	Training
56	0.144608	0.140983	1	0	0	0	0.109115	0.538025	0.740741	0.249049	0	0.77131	0.772046	140.322	140.45	Training
331	0.289461	0.35982	0.955458	0.454524	0.0666667	0	0.109115	0.563528	0.740741	0.26654	0.6	0.346154	0.33389	66.5577	64.4299	Training
366	0.0181373	0.308895	0.67002	0	0	0	0.10923	0.84873	0.777778	0.218631	0.2	0.7228	0.722869	131.906	131.918	Training
306	0.196569	0.339036	0.955458	0.454524	0.0333333	0	0.109115	0.563528	0.740741	0.26654	0.6	0.276299	0.290565	54.4379	56.913	Training
181	0.204902	0.568195	0.862518	0.454524	0.0666667	0.2	0.36042	1	0.948148	0.0646388	1	0.366597	0.380083	70.1046	72.4444	Training
97	0.198529	0.602474	0	0.586991	0.0333333	0.5	0.109115	0.636511	0.722222	0.268061	0.2	0.172557	0.181518	36.4387	37.9933	Training
114	0.210784	0.544451	0.894145	1	0.000666667	0	0.109115	0.396999	0.555556	0.43346	0	0.600139	0.63538	110.624	116.739	Training
278	0.455882	0.663401	0	0.413926	0.0666667	0.5	0.109115	0.0544849	0.222222	0.855513	0	0.0616771	0.0736097	17.201	19.2713	Training
118	0.210784	0.544451	0.894145	1	0.00666667	0	0.109115	0.396999	0.555556	0.43346	0	0.677062	0.663769	123.97	121.664	Training
382	0.0181373	0.308895	0.67002	0	0	0	0.10923	0.84873	0.777778	0.218631	0.466667	0.71587	0.716944	130.703	130.89	Training
170	0.167892	0.50619	0.984933	0.586991	0.0266667	0.2	0.109115	0.205639	0.555556	0.427757	0.666667	0.848926	0.839328	153.789	152.123	Training
362	0.0196078	0.30088	0.860292	0	0	0	0.10923	0.84873	0.777778	0.218631	0.2	0.73666	0.732257	134.31	133.547	Training
54	0.144608	0.140983	1	0	0	0	0.109115	0.538025	0.740741	0.249049	0	0.77131	0.772046	140.322	140.45	Training
176	0.204902	0.568195	0.862518	0.413926	0.0666667	0.2	0.423072	1	0.948148	0.0646388	0.16	0.581428	0.552241	107.378	102.314	Training
194	0.0392157	0.281818	0.851932	0	0	0	0.109115	0.560003	0.740741	0.192015	0	0.88219	0.813635	159.56	147.666	Training
198	0.0392157	0.281818	0.851932	0.413926	0.0666667	0.004	0.109115	0.560003	0.740741	0.192015	0	0.175329	0.184857	36.9196	38.5727	Training
182	0.227941	0.469056	0.951426	0.512668	0.0333333	0	0.109115	0.378755	0.618519	0.190114	0	0.759113	0.665977	138.206	122.047	Training
343	0.0441176	0.0473426	0.951426	0.554408	0.366667	0.55	0.101857	0.754458	0.707407	0.281369	0.733333	0.421344	0.421193	79.6033	79.5769	Training
103	0.137255	0.560645	0	0.357987	0.333333	0	0.109115	0.558118	0.785185	0.209125	0.133333	0.327928	0.252894	63.3955	50.3771	Training
220	0.455882	0.663401	0	0.454524	0.0666667	0	0.110168	0.0544849	0.222222	0.855513	0	0.302148	0.283074	58.9227	55.6133	Training
130	0.406863	0.705021	0.894145	1	0.00666667	0	0.109115	0.396999	0.555556	0.43346	0	0.742204	0.720924	135.272	131.58	Training
304	0.196569	0.339036	0.955458	0.454524	0.0333333	0	0.109115	0.563528	0.740741	0.26654	0.333333	0.334165	0.318335	64.4776	61.7312	Training
60	0.144608	0.140983	1	0	0	0	0.109115	0.538025	0.740741	0.249049	0	0.77131	0.772046	140.322	140.45	Training
94	0.198529	0.614169	0	0.586991	0.0333333	0.5	0.109115	0.636511	0.722222	0.268061	0.466667	0.24255	0.235372	48.5825	47.3371	Training
193	0.0637255	0.481057	0.761148	0.736679	0.333333	0	0.109115	0.562792	0.925926	0	0.866667	0.397089	0.351428	75.395	67.4727	Training
140	0.0710784	0.120753	0.851932	0.357987	0.0666667	0	0.10152	0.184984	0.444444	0.570342	0.6	0.319473	0.325617	61.9286	62.9946	Training
148	0.352941	0.676926	0.694154	0.413926	0.0666667	0.5	0.109115	0.576943	0.951852	0.0608365	0.733333	0.104643	0.147879	24.6556	32.1571	Training
202	0.455882	0.663401	0	0	0	0.1	0.249031	0.0544849	0.222222	0.855513	0	0.133749	0.158267	29.7055	33.9594	Training
152	0.178431	0.504378	0.984933	0.586991	0.00333333	0	0.109115	0.205639	0.555556	0.427757	0.666667	0.26334	0.316265	52.1895	61.3719	Training
342	0	0.0504947	0.951426	0.534992	0.366667	0.55	0.112223	0.754458	0.707407	0.281369	0.733333	0.301455	0.353861	58.8025	67.895	Training
10	0.0906863	0.318111	0.851932	0.310445	0.04	0	0.110168	0.342978	0.577778	0.275665	0	0.149688	0.15285	32.4709	33.0194	Training
269	0.455882	0.663401	0	0.413926	0.0666667	0.1	0.109115	0.0544849	0.222222	0.855513	0	0.0679141	0.0562677	18.2831	16.2624	Training
96	0.198529	0.57332	0	0.586991	0.0333333	0.5	0.109115	0.636511	0.722222	0.268061	0.0933333	0.187803	0.19885	39.0839	41.0004	Training
210	0.455882	0.663401	0	0	0	0.1	0.249031	0.0544849	0.222222	0.855513	0	0.144837	0.158267	31.6292	33.9594	Training
240	0.455882	0.663401	0	0.554408	0.0666667	0.5	0.109115	0.0544849	0.222222	0.855513	0	0.043659	0.0750096	14.0748	19.5142	Training
57	0.144608	0.140983	1	0.413926	0.333333	0	0.109115	0.538025	0.740741	0.249049	0	0.209979	0.24985	42.9314	49.8489	Training
301	0.282108	0.359368	0.76518	0	0	0	0.109115	0.563528	0.740741	0.26654	0.333333	0.364033	0.348727	69.6598	67.0041	Training
330	0.289461	0.35982	0.955458	0.454524	0.0333333	0	0.109115	0.563528	0.740741	0.26654	0.6	0.376091	0.365954	71.7519	69.9929	Training
36	0.781863	0.745616	0.661672	0	0	0	0.102641	0.590793	0.740741	0.265589	0.146667	0.57034	0.563479	105.454	104.264	Training
375	0.0661765	0.31526	0	1	0.0166667	0	0.231021	0.84873	0.777778	0.218631	0.466667	0.362439	0.361538	69.3832	69.2269	Training
20	0.123775	0.605801	0.851932	0	0	0	0.10923	0.342978	0.577778	0.275665	0	0.318642	0.318954	61.7843	61.8385	Training
369	0.0181373	0.308895	0.67002	1	0.0666667	0	0.313053	0.84873	0.777778	0.218631	0.2	0.438669	0.465766	82.6091	87.3104	Training
75	0.198529	0.614169	0	0	0	0.1	0.109115	0.636511	0.722222	0.268061	0.0933333	0.756757	0.75964	137.797	138.297	Training
200	0.0392157	0.281818	0.851932	0.413926	0.666667	0.004	0.109115	0.560003	0.740741	0.192015	0	0.140679	0.151389	30.9078	32.7661	Training
77	0.198529	0.602474	0	0	0	0.3	0.109115	0.636511	0.722222	0.268061	0.0933333	0.69508	0.694823	127.096	127.052	Training
263	0.455882	0.663401	0	0.328029	0.0666667	0.1	0.109115	0.0544849	0.222222	0.855513	0	0	0.0213617	6.5	10.2063	Training
411	0.332598	0.366651	0	0.586991	0.00333333	0	0.109115	0.0470666	0.259259	0.788973	0	0.52876	0.534629	98.2398	99.2582	Training
149	0.340686	0.670961	0.694154	0.413926	0.2	0.5	0.109115	0.576943	0.951852	0.0608365	0.733333	0.0873181	0.111814	21.6497	25.8998	Training
368	0.0181373	0.308895	0.67002	1	0.0333333	0	0.26675	0.84873	0.777778	0.218631	0.2	0.60499	0.599739	111.466	110.555	Training
2	0.210784	0.218072	0	0	0	1	0.109115	0.774517	1	0.0209125	0	0.9307	0.816162	167.976	148.104	Training
52	0.144608	0.140983	1	0	0	0	0.109115	0.538025	0.740741	0.249049	0	0.77131	0.772046	140.322	140.45	Training
262	0.455882	0.663401	0	0.328029	0.0666667	0.5	0.109115	0.0544849	0.222222	0.855513	0	0.0783091	0.0534645	20.0866	15.7761	Training
253	0.455882	0.663401	0	0.439582	0.0666667	0.5	0.109115	0.0544849	0.222222	0.855513	0	0.10395	0.138538	24.5353	30.5363	Training
259	0.455882	0.663401	0	0.328029	0.0666667	0.1	0.33939	0.0544849	0.222222	0.855513	0	0.124047	0.151929	28.0222	32.8596	Training
321	0.249265	0.344984	0.955458	0.454524	0.0666667	0	0.109115	0.563528	0.740741	0.26654	0.866667	0.196743	0.203082	40.6349	41.7348	Training
183	0.218137	0.461601	0.951426	0.512668	0.0666667	0	0.109115	0.378755	0.618519	0.190114	0	0.584893	0.56337	107.979	104.245	Training
151	0.17549	0.505707	0.984933	0	0	0	0.11719	0.205639	0.555556	0.427757	0.666667	0.247401	0.312658	49.4241	60.7462	Training
379	0.0196078	0.30088	0.860292	1	0.0166667	0	0.231021	0.84873	0.777778	0.218631	0.466667	0.75745	0.734948	137.918	134.013	Training
302	0.282108	0.359368	0.76518	0	0	0	0.109115	0.563528	0.740741	0.26654	0.6	0.32474	0.332437	62.8424	64.1779	Training
190	0.112745	0.469737	0.628178	0.497473	0.333333	0	0.109115	0.562792	0.925926	0	0.866667	0.154539	0.183633	33.3125	38.3603	Training
74	0.198529	0.602474	0	0	0	0.1	0.109115	0.636511	0.722222	0.268061	0.0933333	0.70201	0.714719	128.299	130.504	Training
243	0.455882	0.663401	0	0.439582	0.0666667	0.5	0.109115	0.0544849	0.222222	0.855513	0	0.185031	0.138538	38.6029	30.5363	Training
403	0.0392157	0.320954	0.479735	1	0.0166667	0	0.231021	0.84873	0.777778	0.218631	0.733333	0.629245	0.614345	115.674	113.089	Training
87	0.198529	0.602474	0	0.586991	0.0133333	0.5	0.109115	0.636511	0.722222	0.268061	0.0933333	0.300069	0.310274	58.562	60.3326	Training
239	0.455882	0.663401	0	0.554408	0.0666667	0.1	0.372127	0.0544849	0.222222	0.855513	0	0.155925	0.121906	33.553	27.6507	Training
143	0.357843	0.685089	0.694154	0	0	0.5	0.109115	0.576943	0.951852	0.0608365	0.2	0.544006	0.513198	100.885	95.5398	Training
350	1	0.583896	0	0.404291	0.00666667	0.3	0.320423	0.895933	0.888889	0.0608365	0.133333	0.0505891	0.107343	15.2772	25.124	Training
266	0.455882	0.663401	0	0.328029	0.0666667	0.1	0.109115	0.0544849	0.222222	0.855513	0	0.031878	0.0213617	12.0308	10.2063	Training
288	0.0806373	0.174524	0.761148	0	0	0	0.0156871	0.183457	0.592593	0.385932	0.733333	0.98614	0.926946	177.595	167.325	Training
136	0.0612745	0.119878	0.851932	0.357987	0.000666667	0	0.10152	0.184984	0.444444	0.570342	0.6	0.76438	0.75043	139.12	136.7	Training
166	0.167892	0.50619	0.984933	0.586991	0.0133333	0.2	0.109115	0.205639	0.555556	0.427757	0.666667	0.700624	0.713444	128.058	130.283	Training
83	0.198529	0.614169	0	0.586991	0.00266667	0.5	0.109115	0.636511	0.722222	0.268061	0.0933333	0.53569	0.50073	99.4421	93.3767	Training
372	0.0392157	0.320954	0.479735	1	0.0333333	0	0.26675	0.84873	0.777778	0.218631	0.2	0.449064	0.47926	84.4127	89.6516	Training
155	0.178431	0.504378	0.984933	0.586991	0.0133333	0	0.109115	0.205639	0.555556	0.427757	0.666667	0.420651	0.434075	79.483	81.812	Training
279	0.455882	0.663401	0	0.413926	0.0666667	0.1	0.109115	0.0544849	0.222222	0.855513	0	0	0.0562677	6.5	16.2624	Training
126	0.406863	0.705021	0.894145	1	0.000666667	0	0.109115	0.396999	0.555556	0.43346	0	0.699931	0.704355	127.938	128.706	Training
195	0.0392157	0.281818	0.851932	0	0	0.004	0.109115	0.560003	0.740741	0.192015	0	0.53569	0.589482	99.4421	108.775	Training
265	0.455882	0.663401	0	0.328029	0.0666667	0.5	0.109115	0.0544849	0.222222	0.855513	0	0.029799	0.0534645	11.6701	15.7761	Training
385	0.0181373	0.308895	0.67002	1	0.0666667	0	0.313053	0.84873	0.777778	0.218631	0.466667	0.424809	0.440188	80.2044	82.8726	Training
104	0.137255	0.560645	0	0.413926	0.333333	0	0.109115	0.558118	0.785185	0.209125	0.133333	0.081289	0.129258	20.6036	28.9262	Training
153	0.178431	0.504378	0.984933	0.586991	0.00666667	0	0.109115	0.205639	0.555556	0.427757	0.666667	0.296604	0.31797	57.9608	61.6677	Training
282	0.0612745	0.224821	0	0.492043	0.333333	1	0.109115	0	0.259259	0.802281	0	0.404019	0.38287	76.5974	72.928	Training
226	0.455882	0.663401	0	0.454524	0.0666667	0.1	0.109115	0.0544849	0.222222	0.855513	0	0.0644491	0.0457338	17.6819	14.4348	Training
25	0.0882353	0.513142	0.851932	0	0	0	0.10923	0.342978	0.577778	0.275665	0	0.216909	0.260543	44.1337	51.7042	Training
196	0.0392157	0.281818	0.851932	0.413926	0.00666667	0.004	0.109115	0.560003	0.740741	0.192015	0	0.327789	0.320572	63.3714	62.1193	Training
64	0.0882353	0.55853	0.851932	0	0	0	0.10923	0.342978	0.577778	0.275665	0	0.318642	0.31074	61.7843	60.4133	Training
15	0.122549	0.51079	0.851932	0.554408	0.0333333	0	0.110168	0.342978	0.577778	0.275665	0	0.215662	0.209784	43.9173	42.8975	Training
297	0.340686	0.670961	0.694154	0.413926	0.333333	0.5	1	0.576943	0.962963	0.0608365	0.2	0.0772003	0.0924962	19.8942	22.5481	Training
109	0.210784	0.544451	0.894145	0	0	0	0.109115	0.771831	0.851852	0.0513308	0	0.22176	0.272529	44.9754	53.7837	Training
336	0.289461	0.35982	0.76518	0.454524	0.0333333	0	0.109115	0.563528	0.740741	0.26654	0.6	0.27131	0.275252	53.5722	54.2561	Training
308	0.196569	0.339036	0.955458	0.454524	0.0333333	0	0.109115	0.563528	0.740741	0.26654	0.866667	0.263202	0.26247	52.1655	52.0385	Training
26	0.186275	0.597975	0.851932	0.461469	0.0333333	0	0.111098	0.342978	0.577778	0.275665	0	0.126819	0.157561	28.5031	33.8368	Training
76	0.198529	0.614169	0	0	0	0.3	0.109115	0.636511	0.722222	0.268061	0.0933333	0.620236	0.598271	114.111	110.3	Training
43	0.757353	0.757247	0.661672	0.413926	0.00333333	0	0.161605	0.590793	0.740741	0.265589	0.6	0.265419	0.281125	52.5502	55.2751	Training
280	0.0931373	0.238142	0	0	0	0	0.109115	0	0.259259	0.802281	0	0.75052	0.761712	136.715	138.657	Training
3	0.210784	0.218072	0	0.534992	0.00666667	1	0.109115	0.774517	1	0.0209125	0	0.66736	0.617037	122.287	113.556	Training
384	0.0181373	0.308895	0.67002	1	0.0333333	0	0.26675	0.84873	0.777778	0.218631	0.466667	0.580735	0.584096	107.257	107.841	Training
49	0.779412	0.751826	0.661672	0.454524	0.00333333	0	0.134996	0.590793	0.740741	0.265589	0.466667	0.0921691	0.131146	22.4913	29.2539	Training
406	0.132353	0.35678	0	0	0	0	0.10923	0.84873	0.814815	0.190114	0	0.865696	0.825132	156.698	149.66	Training
30	0.759804	0.755258	0.661672	0	0	0	0.102641	0.590793	0.740741	0.265589	0.333333	0.54955	0.547644	101.847	101.516	Training
121	0.406863	0.705021	0.894145	0	0	0	0.109115	0.771831	0.851852	0.0513308	0	0.544006	0.563857	100.885	104.329	Training
115	0.210784	0.544451	0.894145	0.936774	0.000666667	0.012	0.109115	0.771831	0.851852	0.0513308	0	0.84061	0.801892	152.346	145.628	Training
389	0.0392157	0.320954	0.479735	1	0.0666667	0	0.313053	0.84873	0.777778	0.218631	0.466667	0.306999	0.327194	59.7644	63.2682	Training
216	0.455882	0.663401	0	0	0	0.1	0.109115	0.0544849	0.222222	0.855513	0	0.0616771	0.0364775	17.201	12.8288	Training
264	0.455882	0.663401	0	0.328029	0.0666667	0.1	0.33939	0.0544849	0.222222	0.855513	0	0.114345	0.151929	26.3389	32.8596	Training
209	0.455882	0.663401	0	0	0	0	0.109334	0.0544849	0.222222	0.855513	0	0.398475	0.395561	75.6355	75.1298	Training
316	0.249265	0.344984	0.955458	0.454524	0.0333333	0	0.109115	0.563528	0.740741	0.26654	0.333333	0.242204	0.244387	48.5223	48.9012	Training
1	0.416667	0.200754	0	0.650423	0.133333	0.2	0.109115	0.685588	0	1	0.866667	0.369369	0.380095	70.5856	72.4464	Training
313	0.196569	0.339036	0.76518	0.454524	0.0666667	0	0.109115	0.563528	0.740741	0.26654	0.6	0.198267	0.2023	40.8994	41.5991	Training
22	0.0811275	0.605334	0.851932	0.507773	0.0333333	0.1	0.112223	0.342978	0.577778	0.275665	0	0.144837	0.161751	31.6292	34.5638	Training
317	0.249265	0.344984	0.955458	0.454524	0.0666667	0	0.109115	0.563528	0.740741	0.26654	0.333333	0.204297	0.215743	41.9455	43.9314	Training
319	0.249265	0.344984	0.955458	0.454524	0.0666667	0	0.109115	0.563528	0.740741	0.26654	0.6	0.208524	0.215935	42.6789	43.9647	Training
7	0.0857843	0.361323	0.851932	0.310445	0.02	0	0.110168	0.342978	0.577778	0.275665	0	0.193347	0.200739	40.0457	41.3282	Training
141	0.0612745	0.119119	0.851932	0.357987	0.333333	0	0.10375	0.184984	0.444444	0.570342	0.6	0.264033	0.280205	52.3098	55.1156	Training
86	0.198529	0.602474	0	0.586991	0.00266667	0.5	0.109115	0.636511	0.722222	0.268061	0.0933333	0.436868	0.395989	82.2965	75.2041	Training
352	0.210784	0.420174	0	0.480553	0.0333333	0.55	0.109115	0.754458	0.707407	0.281369	0.133333	0.190714	0.142018	39.5888	31.1401	Training
241	0.455882	0.663401	0	0.554408	0.0666667	0.1	0.109115	0.0544849	0.222222	0.855513	0	0.00623701	0.0225134	7.58212	10.4061	Training
215	0.455882	0.663401	0	0	0	0.5	0.109115	0.0544849	0.222222	0.855513	0	0.110187	0.101707	25.6175	24.1461	Training
68	0.137255	0.609878	0.851932	0.697617	0.0333333	1	0.11719	0.342978	0.577778	0.275665	0	0.0966043	0.137522	23.2608	30.36	Training
50	0.767157	0.756589	0.661672	0	0	0	0.102641	0.590793	0.740741	0.265589	0.6	0.5149	0.517186	95.8351	96.2318	Training
156	0.178431	0.504378	0.984933	0.586991	0.0166667	0	0.109115	0.205639	0.555556	0.427757	0.666667	0.525988	0.532044	97.7588	98.8097	Training
252	0.455882	0.663401	0	0.439582	0.0666667	0.1	0.109115	0.0544849	0.222222	0.855513	0	0.106722	0.136953	25.0163	30.2613	Training
395	0.0196078	0.30088	0.860292	1	0.0166667	0	0.231021	0.84873	0.777778	0.218631	0.733333	0.726265	0.718482	132.507	131.157	Training
357	0.70098	0.668729	0	0.678279	0.133333	0	0.0965823	0.255276	0.666667	0.342205	0.2	0.459459	0.427335	86.2162	80.6427	Training
254	0.455882	0.663401	0	0.439582	0.0666667	0.1	0.109115	0.0544849	0.222222	0.855513	0	0.031185	0.0329821	11.9106	12.2224	Training
276	0.455882	0.663401	0	0.413926	0.0666667	0.1	0.109115	0.0544849	0.222222	0.855513	0	0.0873181	0.0562677	21.6497	16.2624	Training
178	0.204902	0.568195	0.862518	0.413926	0.0666667	0.2	0.33939	1	0.948148	0.0646388	1	0.491337	0.475877	91.7471	89.0646	Training
281	0.0612745	0.224821	0	0.492043	0.266667	0.1	0.109115	0	0.259259	0.802281	0	0.376299	0.371262	71.7879	70.9139	Training
390	0.0661765	0.31526	0	0	0	0	0.10923	0.84873	0.777778	0.218631	0.733333	0.72973	0.741762	133.108	135.196	Training
237	0.455882	0.663401	0	0.554408	0.0666667	0.5	0.109115	0.0544849	0.222222	0.855513	0	0.0554401	0.0750096	16.1188	19.5142	Training
71	0.198529	0.614169	0	0	0	0	0.109115	0.636511	0.722222	0.268061	0.0933333	1	0.930507	180	167.943	Training
129	0.406863	0.705021	0.894145	1	0.00666667	0	0.109115	0.771831	0.851852	0.0513308	0	0.835759	0.828032	151.504	150.164	Training
144	0.357843	0.685089	0.694154	0	0	0.5	0.109115	0.576943	0.951852	0.0608365	0.733333	0.301455	0.357238	58.8025	68.4809	Training
335	0.289461	0.35982	0.76518	0.454524	0.0666667	0	0.109115	0.563528	0.740741	0.26654	0.333333	0.251906	0.261921	50.2056	51.9433	Training
133	0.0759804	0.118353	0.851932	0	0	0	0.10923	0.184984	0.444444	0.570342	0.6	0.9307	0.838726	167.976	152.019	Training
203	0.455882	0.663401	0	0	0	0.5	0.109115	0.0544849	0.222222	0.855513	0	0.0575191	0.101707	16.4796	24.1461	Training
393	0.0661765	0.31526	0	1	0.0666667	0	0.313053	0.84873	0.777778	0.218631	0.733333	0.397089	0.41183	75.395	77.9524	Training
255	0.455882	0.663401	0	0.328029	0.0666667	0.1	0.33939	0.0544849	0.222222	0.855513	0	0.184338	0.151929	38.4827	32.8596	Training
72	0.198529	0.602474	0	0	0	0.05	0.109115	0.636511	0.722222	0.268061	0.0933333	0.770617	0.75666	140.202	137.78	Training
396	0.0196078	0.30088	0.860292	1	0.0333333	0	0.26675	0.84873	0.777778	0.218631	0.733333	0.691615	0.688669	126.495	125.984	Training
235	0.455882	0.663401	0	0.554408	0.0666667	0.1	0.109115	0.0544849	0.222222	0.855513	0	0.040887	0.0225134	13.5939	10.4061	Training
37	0.781863	0.745616	0.661672	0.413926	0.00333333	0	0.161605	0.590793	0.740741	0.265589	0.146667	0.341649	0.324437	65.7762	62.7899	Training
358	0.0661765	0.31526	0	0	0	0	0.10923	0.84873	0.777778	0.218631	0.2	0.75052	0.777275	136.715	141.357	Training
164	0.167892	0.50619	0.984933	0.586991	0.00666667	0.2	0.109115	0.205639	0.555556	0.427757	0.666667	0.6535	0.668205	119.882	122.434	testing
17	0.129902	0.552741	0.851932	0.310445	0.0333333	0	0.110168	0.342978	0.577778	0.275665	0	0.161469	0.168243	34.5149	35.6901	testing
67	0.112745	0.577458	0.851932	0.686016	0.0333333	1	0.112223	0.342978	0.577778	0.275665	0	0.144837	0.159907	31.6292	34.2438	testing
4	0.0808824	0.327206	0.851932	0	0	0	0.109125	0.342978	0.577778	0.275665	0	0.320859	0.436124	62.1691	82.1675	testing
377	0.0661765	0.31526	0	1	0.0666667	0	0.313053	0.84873	0.777778	0.218631	0.466667	0.428274	0.417013	80.8056	78.8518	testing
214	0.455882	0.663401	0	0	0	0.1	0.249031	0.0544849	0.222222	0.855513	0	0.139293	0.158267	30.6674	33.9594	testing
290	0.0147059	0.184455	0.761148	0.413926	0.0333333	0	0.0164512	0.183457	0.592593	0.385932	0.733333	0.94456	0.954246	170.381	172.062	testing
381	0.0196078	0.30088	0.860292	1	0.0666667	0	0.313053	0.84873	0.777778	0.218631	0.466667	0.67429	0.65183	123.489	119.592	testing
5	0.0931373	0.355601	0.851932	0.310445	0.00666667	0	0.110168	0.342978	0.577778	0.275665	0	0.223839	0.222198	45.3361	45.0513	testing
338	0.289461	0.35982	0.76518	0.454524	0.0333333	0	0.109115	0.563528	0.740741	0.26654	0.866667	0.23569	0.240996	47.3921	48.3128	testing
227	0.455882	0.663401	0	0.454524	0.0666667	0.1	0.293345	0.0544849	0.222222	0.855513	0	0.0505891	0.156172	15.2772	33.5958	testing
191	0.0882353	0.483362	0.761148	0.558005	0.333333	0	0.109115	0.562792	0.925926	0	0.866667	0.189189	0.251681	39.3243	50.1667	testing
305	0.196569	0.339036	0.955458	0.454524	0.0666667	0	0.109115	0.563528	0.740741	0.26654	0.333333	0.287665	0.275246	56.4098	54.2552	testing
351	0.210784	0.420174	0	0	0	0.55	0.109115	0.754458	0.707407	0.281369	0.133333	0.573805	0.556384	106.055	103.033	testing
409	0.332598	0.316156	0.878063	0	0	0	0.109115	0.0470666	0.259259	0.788973	0	0.82675	0.848274	149.941	153.675	testing
230	0.455882	0.663401	0	0.554408	0.0666667	0.5	0.109115	0.0544849	0.222222	0.855513	0	0.043659	0.0750096	14.0748	19.5142	testing
185	0.279412	0.458843	0.951426	0.512668	0.0333333	0	0.109115	0.378755	0.618519	0.190114	0	0.714484	0.743529	130.463	135.502	testing
101	0.137255	0.560645	0	0.357987	0.166667	0	0.109115	0.558118	0.785185	0.209125	0.133333	0.399861	0.415122	75.876	78.5236	testing
62	0.144608	0.140983	1	0	0	0	0.109115	0.538025	0.740741	0.249049	0	0.77131	0.772046	140.322	140.45	testing
291	0.0245098	0.145805	0	0	0	0.1	0	0.183457	0.592593	0.385932	0.733333	0.480249	0.570063	89.8233	105.406	testing
251	0.455882	0.663401	0	0.439582	0.0666667	0.1	0.109115	0.0544849	0.222222	0.855513	0	0.036729	0.0329821	12.8725	12.2224	testing
228	0.455882	0.663401	0	0.454524	0.0666667	0.5	0.109115	0.0544849	0.222222	0.855513	0	0.0713791	0.130393	18.8843	29.1232	testing
29	0.745098	0.746373	0.661672	0.554408	0.00333333	0	0.147339	0.590793	0.740741	0.265589	0.146667	0.438669	0.378912	82.6091	72.2412	testing
256	0.455882	0.663401	0	0.328029	0.0666667	0.5	0.109115	0.0544849	0.222222	0.855513	0	0.109494	0.0534645	25.4972	15.7761	testing
401	0.0181373	0.308895	0.67002	1	0.0666667	0	0.313053	0.84873	0.777778	0.218631	0.733333	0.424809	0.416716	80.2044	78.8002	testing
139	0.0588235	0.11732	0.851932	0.357987	0.0333333	0	0.104847	0.184984	0.444444	0.570342	0.6	0.54262	0.535821	100.644	99.4649	testing
298	0.282108	0.359368	0.955458	0	0	0	0.109115	0.563528	0.740741	0.26654	0.333333	0.894179	0.865183	161.64	156.609	testing
388	0.0392157	0.320954	0.479735	1	0.0333333	0	0.26675	0.84873	0.777778	0.218631	0.466667	0.445599	0.467617	83.8115	87.6316	testing
47	0.752451	0.756919	0.661672	0.454524	0.00333333	0	0.134996	0.590793	0.740741	0.265589	0.333333	0.119889	0.149932	27.3008	32.5132	testing
127	0.406863	0.705021	0.894145	0.936774	0.000666667	0.012	0.109115	0.771831	0.851852	0.0513308	0	0.841996	0.798073	152.586	144.966	testing
272	0.455882	0.663401	0	0.413926	0.0666667	0.5	0.109115	0.0544849	0.222222	0.855513	0	0.123354	0.0736097	27.9019	19.2713	testing
186	0.139461	0.247357	0.951426	0.512668	0.0666667	0	0.109115	0.378755	0.618519	0.190114	0	0.507623	0.414242	94.5726	78.371	testing
85	0.198529	0.614169	0	0.586991	0.0333333	0.5	0.109115	0.636511	0.722222	0.268061	0.0933333	0.328482	0.40031	63.4917	75.9537	testing
232	0.455882	0.663401	0	0.554408	0.0666667	0	0.1112	0.0544849	0.222222	0.855513	0	0.309078	0.170983	60.1251	36.1656	testing
106	0.137255	0.560645	0	0.413926	0.0666667	0	0.109115	0.558118	0.785185	0.209125	0.133333	0.0474705	0.173397	14.7361	36.5844	testing
373	0.0392157	0.320954	0.479735	1	0.0666667	0	0.313053	0.84873	0.777778	0.218631	0.2	0.320859	0.360895	62.1691	69.1152	testing
310	0.196569	0.339036	0.76518	0.454524	0.0333333	0	0.109115	0.563528	0.740741	0.26654	0.333333	0.254193	0.250168	50.6024	49.9042	testing
329	0.289461	0.35982	0.955458	0.454524	0.0666667	0	0.109115	0.563528	0.740741	0.26654	0.333333	0.340194	0.325009	65.5237	62.8891	testing
402	0.0392157	0.320954	0.479735	0	0	0	0.10923	0.84873	0.777778	0.218631	0.733333	0.73666	0.739757	134.31	134.848	testing
132	0.406863	0.705021	0.894145	1	0.00666667	0.012	0.109115	0.396999	0.555556	0.43346	0	0.582121	0.632647	107.498	116.264	testing
78	0.198529	0.614169	0	0	0	0.5	0.109115	0.636511	0.722222	0.268061	0.0933333	0.54262	0.56035	100.644	103.721	testing
412	0.436765	0.366651	0.878063	0.586991	0.00333333	0	0.109115	0.0470666	0.259259	0.788973	0	0.452529	0.410094	85.0139	77.6513	testing
192	0.0882353	0.45318	0.628178	0.661487	0.333333	0	0.109115	0.562792	0.925926	0	0.866667	0.265419	0.318418	52.5502	61.7455	testing
161	0.178431	0.504378	0.984933	0.586991	0.0333333	0	0.109115	0.205639	0.555556	0.427757	0.666667	0.661816	0.626593	121.325	115.214	testing
119	0.210784	0.544451	0.894145	1	0.00666667	0.012	0.109115	0.771831	0.851852	0.0513308	0	0.901594	0.800516	162.927	145.389	testing
260	0.455882	0.663401	0	0.328029	0.0666667	0.5	0.109115	0.0544849	0.222222	0.855513	0	0.0866251	0.0534645	21.5295	15.7761	testing
334	0.289461	0.35982	0.76518	0.454524	0.0333333	0	0.109115	0.563528	0.740741	0.26654	0.333333	0.290922	0.291538	56.9749	57.0819	testing
360	0.0661765	0.31526	0	1	0.0333333	0	0.26675	0.84873	0.777778	0.218631	0.2	0.66043	0.435371	121.085	82.0368	testing
6	0.0612745	0.327206	0.851932	0.310445	0.0133333	0	0.110168	0.342978	0.577778	0.275665	0	0.2079	0.213369	42.5707	43.5195	testing
387	0.0392157	0.320954	0.479735	1	0.0166667	0	0.231021	0.84873	0.777778	0.218631	0.466667	0.64657	0.645117	118.68	118.428	testing
90	0.198529	0.602474	0	0.586991	0.0133333	0.5	0.109115	0.636511	0.722222	0.268061	0.0933333	0.460152	0.437325	86.3365	82.3759	testing
246	0.455882	0.663401	0	0.439582	0.0666667	0.1	0.109115	0.0544849	0.222222	0.855513	0	0.0762301	0.136953	19.7259	30.2613	testing
107	0.0223039	0.153581	0.737377	0	0	0	0.109115	0.583601	0.751852	0.239544	0	0.841303	0.804315	152.466	146.049	testing
328	0.289461	0.35982	0.955458	0.454524	0.0333333	0	0.109115	0.563528	0.740741	0.26654	0.333333	0.387179	0.353095	73.6756	67.762	testing
363	0.0196078	0.30088	0.860292	1	0.0166667	0	0.231021	0.84873	0.777778	0.218631	0.2	0.75745	0.72115	137.918	131.62	val
397	0.0196078	0.30088	0.860292	1	0.0666667	0	0.313053	0.84873	0.777778	0.218631	0.733333	0.663895	0.635886	121.686	116.826	val
65	0.112745	0.577458	0.851932	0	0	1	0.109439	0.342978	0.577778	0.275665	0	0.335343	0.361673	64.682	69.2502	val
171	0.167892	0.50619	0.984933	0.586991	0.03	0.2	0.109115	0.205639	0.555556	0.427757	0.666667	0.857935	0.837775	155.352	151.854	val
284	0.127451	0.752524	0.951426	0.413926	0.0333333	0	0.0141422	0.183457	0.592593	0.385932	0.733333	0.397089	0.456734	75.395	85.7433	val
295	0.370098	0.691097	0.694154	0.413926	0.0666667	0.5	0.990039	0.576943	0.962963	0.0608365	0.2	0.104643	0.149392	24.6556	32.4194	val
323	0.249265	0.344984	0.76518	0.454524	0.0666667	0	0.109115	0.563528	0.740741	0.26654	0.333333	0.160222	0.198742	34.2985	40.9817	val
122	0.406863	0.705021	0.894145	0	0	0	0.109115	0.396999	0.555556	0.43346	0	0.480249	0.309739	89.8233	60.2398	val
293	0.357843	0.685089	0.694154	0	0	0	0.10923	0.576943	0.962963	0.0608365	0.2	0.544006	0.666468	100.885	122.132	val
58	0.144608	0.140983	1	0	0	0	0.109115	0.538025	0.740741	0.249049	0	0.77131	0.772046	140.322	140.45	val
197	0.0392157	0.281818	0.851932	0.413926	0.0333333	0.004	0.109115	0.560003	0.740741	0.192015	0	0.209979	0.25349	42.9314	50.4805	val
244	0.455882	0.663401	0	0.439582	0.0666667	0.1	0.109115	0.0544849	0.222222	0.855513	0	0.0540541	0.0329821	15.8784	12.2224	val
189	0.0637255	0.459619	0	0.44724	0.333333	0	0.109115	0.562792	0.925926	0	0.866667	0.106029	0.199475	24.896	41.109	val
348	1	0.583896	0	0	0	0.3	0.118156	0.895933	0.888889	0.0608365	0.133333	0.383229	0.432388	72.9903	81.5194	val
322	0.249265	0.344984	0.76518	0.454524	0.0333333	0	0.109115	0.563528	0.740741	0.26654	0.333333	0.183784	0.23408	38.3865	47.1128	val
18	0.301471	0.499679	0.703875	0	0	0	0.10923	0.699422	0.925926	0.0722433	0	0.81289	0.765391	147.536	139.295	val
40	0.769608	0.748965	0.661672	0	0	0	0.102641	0.590793	0.740741	0.265589	0.466667	0.52183	0.522765	97.0374	97.1997	val
80	0.198529	0.614169	0	0.586991	0.00266667	0.5	0.109115	0.636511	0.722222	0.268061	0.0933333	0.467082	0.372247	87.5388	71.0848	val
225	0.455882	0.663401	0	0.454524	0.0666667	0.5	0.109115	0.0544849	0.222222	0.855513	0	0.220374	0.130393	44.7349	29.1232	val
168	0.167892	0.50619	0.984933	0.586991	0.02	0.2	0.109115	0.205639	0.555556	0.427757	0.666667	0.801109	0.798565	145.492	145.051	val
268	0.455882	0.663401	0	0.413926	0.0666667	0.5	0.109115	0.0544849	0.222222	0.855513	0	0.0949411	0.0736097	22.9723	19.2713	val
229	0.455882	0.663401	0	0.554408	0.0666667	0.1	0.372127	0.0544849	0.222222	0.855513	0	0.0679141	0.121906	18.2831	27.6507	val
414	0.321078	0.295897	0	0.586991	0.00166667	0	0.109115	0.0470666	0.259259	0.788973	0	0.438669	0.561317	82.6091	103.888	val
247	0.455882	0.663401	0	0.439582	0.0666667	0.5	0.109115	0.0544849	0.222222	0.855513	0	0.126819	0.138538	28.5031	30.5363	val
327	0.249265	0.344984	0.76518	0.454524	0.0666667	0	0.109115	0.563528	0.740741	0.26654	0.866667	0.116493	0.175665	26.7116	36.9779	val
407	0.132353	0.35678	0.860292	0	0	0	0.140575	0.84873	0.814815	0.190114	0	0.581635	0.555672	107.414	102.909	val
325	0.249265	0.344984	0.76518	0.454524	0.0666667	0	0.109115	0.563528	0.740741	0.26654	0.6	0.138669	0.185727	30.5591	38.7236	val
81	0.198529	0.614169	0	0.586991	0.0133333	0.5	0.109115	0.636511	0.722222	0.268061	0.0933333	0.381843	0.329793	72.7498	63.7192	val
277	0.455882	0.663401	0	0.413926	0.0666667	0.1	0.109115	0.0544849	0.222222	0.855513	0	0.229383	0.287052	46.298	56.3036	val
337	0.289461	0.35982	0.76518	0.454524	0.0666667	0	0.109115	0.563528	0.740741	0.26654	0.6	0.239432	0.254508	48.0414	50.6571	val
224	0.455882	0.663401	0	0.454524	0.0666667	0.1	0.293345	0.0544849	0.222222	0.855513	0	0.153846	0.156172	33.1923	33.5958	val
376	0.0661765	0.31526	0	1	0.0333333	0	0.26675	0.84873	0.777778	0.218631	0.466667	0.63964	0.426265	117.477	80.4569	val
312	0.196569	0.339036	0.76518	0.454524	0.0333333	0	0.109115	0.563528	0.740741	0.26654	0.6	0.241164	0.221872	48.342	44.9948	val
165	0.167892	0.50619	0.984933	0.586991	0.01	0.2	0.109115	0.205639	0.555556	0.427757	0.666667	0.66736	0.708358	122.287	129.4	val
355	0.210784	0.420174	0	0.480553	0.0333333	0.55	0.109115	0.754458	0.707407	0.281369	0.133333	0.205128	0.420177	42.0897	79.4007	val
11	0.0686275	0.3078	0.851932	0.310445	0.0466667	0	0.110168	0.342978	0.577778	0.275665	0	0.137907	0.141563	30.4269	31.0613	val
159	0.178431	0.504378	0.984933	0.586991	0.0266667	0	0.109115	0.205639	0.555556	0.427757	0.666667	0.645184	0.652266	118.439	119.668	val
207	0.455882	0.663401	0	0	0	0.5	0.109115	0.0544849	0.222222	0.855513	0	0.0533611	0.101707	15.7581	24.1461	val
93	0.198529	0.614169	0	0.586991	0.0333333	0.5	0.109115	0.636511	0.722222	0.268061	0.2	0.264033	0.248269	52.3098	49.5747	val
289	0.0245098	0.145805	0.951426	0.413926	0.0333333	0	0.0141422	0.183457	0.592593	0.385932	0.733333	0.78517	0.640538	142.727	117.633	val
311	0.196569	0.339036	0.76518	0.454524	0.0666667	0	0.109115	0.563528	0.740741	0.26654	0.333333	0.234165	0.222439	47.1276	45.0931	val
41	0.769608	0.748965	0.661672	0.413926	0.00333333	0	0.161605	0.590793	0.740741	0.265589	0.466667	0.286209	0.303202	56.1573	59.1055	val
258	0.455882	0.663401	0	0.328029	0.0666667	0	0.109648	0.0544849	0.222222	0.855513	0	0.400554	0.417044	75.9962	78.8571	val
146	0.340686	0.670961	0.694154	0.413926	0.2	0.5	0.109115	0.576943	0.951852	0.0608365	0.2	0.407484	0.289205	77.1985	56.6771	val
95	0.198529	0.614169	0	0.586991	0.0333333	0.5	0.109115	0.636511	0.722222	0.268061	0.733333	0.215523	0.221366	43.8933	44.907	val
92	0.198529	0.614169	0	0.586991	0.0333333	0.5	0.109115	0.636511	0.722222	0.268061	0.0933333	0.280665	0.265536	55.1954	52.5704	val
250	0.455882	0.663401	0	0.439582	0.0666667	0.5	0.109115	0.0544849	0.222222	0.855513	0	0.142758	0.138538	31.2685	30.5363	val
117	0.210784	0.544451	0.894145	1	0.00666667	0	0.109115	0.771831	0.851852	0.0513308	0	0.84754	0.79487	153.548	144.41	val
23	0.0872549	0.525923	0.851932	0.554408	0.0333333	0.1	0.11719	0.342978	0.577778	0.275665	0	0.0966043	0.181865	23.2608	38.0536	val
314	0.196569	0.339036	0.76518	0.454524	0.0333333	0	0.109115	0.563528	0.740741	0.26654	0.866667	0.22273	0.203426	45.1437	41.7943	val
